# Supplementary material for: The Arabidopsis Mitogen-Activated Protein Kinase Kinase Kinase 20 (MKKK20) Acts Upstream of MKK3 and MPK18 in Two Separate Signaling Pathways Involved in Root Microtubule Functions
Source: Front Plant Sci. 2017 Aug 8;8:1352. doi: 10.3389/fpls.2017.01352 (PMC5550695; doi:10.3389/fpls.2017.01352)
Supplement: TABLE S1 — T-DNA insertion lines. [file Supplementary_Table_1-7.XLSX]

## Sheet: Table S1
Supplemental Table S1. T-DNA insertion lines
Gene	Locus	FST-ID	Ecotype	T-DNA insertion
MKKK20-1	AT3G50310	SALK_021755	Columbia	Exon 1
MKKK20-2	AT3G50310	SALK_124398	Columbia	5’ UTR
MKK3	AT5G40440	SALK_051970	Columbia	Exon 7
MPK18	AT1G53510	SALK_069399	Columbia	Exon 2

## Sheet: Table S2
Supplemental Table S2. Primers used for T-DNA lines genotyping.
Gene	Locus	Left primer (LP)	Right primer (RP)
MKKK20-1	AT3G50310	5’-TCGGACAACATCTCTGGAATC-3'	5’-AATATCCGCTTTCATCACGTG-3'
MKKK20-2	AT3G50310	5’-TAAACATGCAAATTGCAGCTG-3'	5’-TCAGAATTGGAATGGGAATTG-3'
MKK3	AT5G40440	5’-GTTTGTGGGGTTTTTCACATG-3'	5'-CTTCACCAACACCACCAAAAC-3'
MPK18	AT1G53510	5’-TTTTGGTGTGCCAAGAAGATC-3'	5'-ACATATTTCTGATGCGCTTCG-3'
LBmgm		5’-CCCGTCTCACTGGTGAAAAGAAA-3'
LBa1		5’-TGGTTCACGTAGTGGGCCATCG-3'

## Sheet: Table S3
Supplemental Table S3. Primers used for promoter-GUS constructs and RT-PCR analyses.
GUS construct	Primer sequences
pMKKK20-F	5’- GGGGACAAGTTTGTACAAAAAAGCAGGCTTTGCAATCATGCCATTACGACC-3’
pMKKK20-R	5’-GGGGACCACTTTGTACAAGAAAGCTGGGTTTGAAATTGAAACAAAAGCTTTTAAGA-3’
RT-PCR	Priner sequences
MKKK20-F	5’- GAGAAAACTTCGTTGTGAAGGTT-3’
MKKK20-R	5’- CAGACCAATCAGGGATCGA-3’
MKK3-F	5’-CACGGAGCGTTTTATAGTCCAG-3’
MKK3-R	5’-CTCGGTAAATCTCCTGTTAATGT-3’
MPK18-F	5’-GTGCTTTAAAGTTCATGCATACA-3’
MPK18-R	5’-CAGTTGAGTGAACCGTAGACCGCG-3’
Actin2-F	5’- GCCATCCCAAGCTGTTCTCTC-3’
Actin2-R	5’-CCCTCGTAGATTGGCACAGT-3’

## Sheet: Table S4
Supplemental Table S4. Primers used for protein expression constructs.
Protein	Primer sequences
MKKK20-WT
M20W-F	5’-GGGGACAAGTTTGTACAAAAAAGCAGGCTCCGAAGAAGGCAAGGATTTTTTGTC-3’
M20W-R	5’-GGGGACCACTTTGTACAAGAAAGCTGGGTCTCACCGGACTGTAAGCCAACT-3’
MKKK20-KD
PCR1-F	5’-GGGGACAAGTTTGTACAAAAAAGCAGGCTTCACCATGGAGTGGGTTCGAGGAGA-3
PCR1-R	5’-ACTCCGGCGACTTTCCTGCACTTATCGCTGTGATGTCGACGGATGCTTATGGCGCCGCTTCACT-3’
PCR2-F	5’-ACTCCGGCGACTTTCCTGCACTTATCGCTGTGATGTCGACGGATGCTTATGGCGCCGCTTCACT-3’
PCR2-R	5’-GGGGACCACTTTGTACAAGAAAGCTGGGTCTCACCGGACTGTAAGCCAACT-3’
PCR3-F	5’-GGGGACAAGTTTGTACAAAAAAGCAGGCTTCACCATGGAGTGGGTTCGAGGAGA-3
PCR3-R	5’-GGGGACCACTTTGTACAAGAAAGCTGGGTCTCACCGGACTGTAAGCCAACT-3’
MKK3-WT
M3W-F	5’-GGGGACAAGTTTGTACAAAAAAGCAGGCTTCACCATGGCGGCATTGGAGGAG-3’
M3W-R	5’-GGGGACCACTTTGTACAAGAAAGCTGGGTCCTAATCTAAGTTTGTAATATAAAGCT CTTGCTTAGCAA-3’
MKK3-KD
M3D-F	5’-CATAGAATTTTAGCGTTGATGAAGATTAATATCTTTGAAA-3’
M3D-R	5’TTTCAAAGATATTAATCTTCATCAACGCTAAAATTCTATG-3’
MPK18
M18-F	5’-GGGGACAAGTTTGTACAAAAAAGCAGGCTTCACCATGCAACAAAATCAAGTGAA-3’
M18-R	5’-GGGGACCACTTTGTACAAGAAAGCTGGGTCCTATGATGCTGCGCTGTAACTAA-3’

## Sheet: Table S5
Supplemental Table S5. Primers used for mkkk20 and mkk3 complementation constructs.
Gene	Locus	Primer sequence
MKKK20	AT3G50310
MKKK20-F		5’- GGGG ACA AGT TTG TAC AAAAAAGCAGGCTTCGAAGGAGATAGAACCATGGAG TGGGTTCGAGGAG-3’
MKKK20-R		5’- GGGGACCACTTTGTACAAGAAAGCTGGGTCCTAATGATGATGATGATGATGTCACC GGACTGTAAGCCAA-3’
MKK3	AT5G40440	Primer sequence
MKK3-F		5’-GGGG ACAAGTTTGTACAAAAAAGCAGGCT TCACCATGGCGGCATTGGAGGAG -3’
MKK3-R		5’-GGGG ACCACTTTGTACAAGAAAGCTGGGT CCTAATGATGATGATGATGATGATCTA AGTTTGTAATATAAAGCTCTTGCTTAGCAA -3’

## Sheet: Table S6.1 Process
GO ID	GO Term	Level	Seq. count
	All sequences	0	65
GO:0008150	biological_process	1	59							Level 2
GO:0009987	cellular process	2	56							rhythmic process	1	0.263852
GO:0008152	metabolic process	2	53							reproduction	5	1.31926
GO:0044699	single-organism process	2	51							growth	5	1.31926
GO:0065007	biological regulation	2	35							immune system process	9	2.37467
GO:0050896	response to stimulus	2	33							reproductive process	13	3.43008
GO:0071840	cellular component organization or biogenesis	2	31							multi-organism process	13	3.43008
GO:0032502	developmental process	2	19							signaling	18	4.74934
GO:0051179	localization	2	19							multicellular organismal process	18	4.74934
GO:0023052	signaling	2	18							developmental process	19	5.01319
GO:0032501	multicellular organismal process	2	18							localization	19	5.01319
GO:0022414	reproductive process	2	13							cellular comp. org. or biogenesis	31	8.17942
GO:0051704	multi-organism process	2	13							response to stimulus	33	8.70712
GO:0002376	immune system process	2	9							biological regulation	35	9.23483
GO:0000003	reproduction	2	5							single-organism process	51	13.4565
GO:0040007	growth	2	5							metabolic process	53	13.9842
GO:0048511	rhythmic process	2	1							cellular process	56	14.7757
GO:0071704	organic substance metabolic process	3	47								379	100
GO:0044237	cellular metabolic process	3	46							Level 3
GO:0044238	primary metabolic process	3	46							other level 3 annotations	166
GO:0044763	single-organism cellular process	3	45							cellular localization	16
GO:0009058	biosynthetic process	3	35							response to stress	17
GO:0050789	regulation of biological process	3	35							cellular component biogenesis	17
GO:0019740	nitrogen utilization	3	34							single-multicellular organism process	17
GO:0044710	single-organism metabolic process	3	31							single organism signaling	18
GO:0016043	cellular component organization	3	30							anatomical structure development	18
GO:0042221	response to chemical	3	21							establishment of localization	18
GO:0051716	cellular response to stimulus	3	21							phosphorus utilization	19
GO:0006794	phosphorus utilization	3	19							single-organism developmental process	19
GO:0044767	single-organism developmental process	3	19							response to chemical	21
GO:0044700	single organism signaling	3	18							cellular response to stimulus	21
GO:0048856	anatomical structure development	3	18							cellular component organization	30
GO:0051234	establishment of localization	3	18							single-organism metabolic process	31
GO:0006950	response to stress	3	17							nitrogen utilization	34
GO:0044085	cellular component biogenesis	3	17							biosynthetic process	35
GO:0044707	single-multicellular organism process	3	17							regulation of biological process	35
GO:0051641	cellular localization	3	16							single-organism cellular process	45
GO:0009628	response to abiotic stimulus	3	15							cellular metabolic process	46
GO:0033036	macromolecule localization	3	14							primary metabolic process	46
GO:1902578	single-organism localization	3	13							organic substance metabolic process	47
GO:0003006	developmental process involved in reproduction	3	12
GO:0009056	catabolic process	3	12
GO:0009605	response to external stimulus	3	12
GO:0009719	response to endogenous stimulus	3	11
GO:0044702	single organism reproductive process	3	10
GO:0009607	response to biotic stimulus	3	9
GO:0009758	carbohydrate utilization	3	9
GO:0006955	immune response	3	8
GO:0032259	methylation	3	8
GO:0071554	cell wall organization or biogenesis	3	8
GO:0016265	death	3	5
GO:0044703	multi-organism reproductive process	3	4
GO:0032504	multicellular organism reproduction	3	3
GO:0044706	multi-multicellular organism process	3	3
GO:0065009	regulation of molecular function	3	3
GO:0006791	sulfur utilization	3	2
GO:0008283	cell proliferation	3	2
GO:0002252	immune effector process	3	1
GO:0007623	circadian rhythm	3	1
GO:0065008	regulation of biological quality	3	1
GO:0043170	macromolecule metabolic process	4	42
GO:1901576	organic substance biosynthetic process	4	35
GO:0006807	nitrogen compound metabolic process	4	34
GO:0044249	cellular biosynthetic process	4	34
GO:0050794	regulation of cellular process	4	34
GO:0006725	cellular aromatic compound metabolic process	4	29
GO:1901360	organic cyclic compound metabolic process	4	29
GO:0046483	heterocycle metabolic process	4	27
GO:0019222	regulation of metabolic process	4	21
GO:0044281	small molecule metabolic process	4	20
GO:0006793	phosphorus metabolic process	4	19
GO:0007154	cell communication	4	19
GO:0044711	single-organism biosynthetic process	4	19
GO:0006996	organelle organization	4	18
GO:0007275	multicellular organismal development	4	17
GO:0006810	transport	4	16
GO:0010033	response to organic substance	4	15
GO:0051649	establishment of localization in cell	4	15
GO:0008104	protein localization	4	14
GO:0061024	membrane organization	4	13
GO:0070727	cellular macromolecule localization	4	13
GO:1901700	response to oxygen-containing compound	4	13
GO:0043933	macromolecular complex subunit organization	4	12
GO:1902580	single-organism cellular localization	4	12
GO:0006952	defense response	4	11
GO:0009653	anatomical structure morphogenesis	4	10
GO:0022607	cellular component assembly	4	10
GO:1901135	carbohydrate derivative metabolic process	4	10
GO:0001101	response to acid chemical	4	9
GO:0005975	carbohydrate metabolic process	4	9
GO:0043207	response to external biotic stimulus	4	9
GO:0044248	cellular catabolic process	4	9
GO:0048519	negative regulation of biological process	4	9
GO:1901575	organic substance catabolic process	4	9
GO:0006629	lipid metabolic process	4	8
GO:0007049	cell cycle	4	8
GO:0022613	ribonucleoprotein complex biogenesis	4	8
GO:0048869	cellular developmental process	4	8
GO:0070887	cellular response to chemical stimulus	4	8
GO:0010035	response to inorganic substance	4	7
GO:0044712	single-organism catabolic process	4	7
GO:0048518	positive regulation of biological process	4	7
GO:0048583	regulation of response to stimulus	4	7
GO:0002682	regulation of immune system process	4	6
GO:0006970	response to osmotic stress	4	6
GO:0009314	response to radiation	4	6
GO:0009611	response to wounding	4	6
GO:0033554	cellular response to stress	4	6
GO:0045229	external encapsulating structure organization	4	6
GO:0051301	cell division	4	6
GO:0071669	plant-type cell wall organization or biogenesis	4	6
GO:0006091	generation of precursor metabolites and energy	4	5
GO:0007017	microtubule-based process	4	5
GO:0008219	cell death	4	5
GO:0016049	cell growth	4	5
GO:0051186	cofactor metabolic process	4	5
GO:0070271	protein complex biogenesis	4	5
GO:1901615	organic hydroxy compound metabolic process	4	5
GO:1901698	response to nitrogen compound	4	5
GO:0006081	cellular aldehyde metabolic process	4	4
GO:0009266	response to temperature stimulus	4	4
GO:0009812	flavonoid metabolic process	4	4
GO:0009888	tissue development	4	4
GO:0042546	cell wall biogenesis	4	4
GO:0048589	developmental growth	4	4
GO:0050793	regulation of developmental process	4	4
GO:0007059	chromosome segregation	4	3
GO:0009856	pollination	4	3
GO:0015979	photosynthesis	4	3
GO:0019748	secondary metabolic process	4	3
GO:0042440	pigment metabolic process	4	3
GO:0048609	multicellular organismal reproductive process	4	3
GO:0051640	organelle localization	4	3
GO:0055114	oxidation-reduction process	4	3
GO:0071495	cellular response to endogenous stimulus	4	3
GO:0006403	RNA localization	4	2
GO:0006790	sulfur compound metabolic process	4	2
GO:0006928	movement of cell or subcellular component	4	2
GO:0006979	response to oxidative stress	4	2
GO:0007568	aging	4	2
GO:0009606	tropism	4	2
GO:0009612	response to mechanical stimulus	4	2
GO:0009629	response to gravity	4	2
GO:0019953	sexual reproduction	4	2
GO:0021700	developmental maturation	4	2
GO:0022412	cellular process involved in reproduction in multicellular organism	4	2
GO:0030029	actin filament-based process	4	2
GO:0033037	polysaccharide localization	4	2
GO:0051239	regulation of multicellular organismal process	4	2
GO:0009410	response to xenobiotic stimulus	4	1
GO:0009636	response to toxic substance	4	1
GO:0009991	response to extracellular stimulus	4	1
GO:0010256	endomembrane system organization	4	1
GO:0010817	regulation of hormone levels	4	1
GO:0022411	cellular component disassembly	4	1
GO:0023051	regulation of signaling	4	1
GO:0032196	transposition	4	1
GO:0032879	regulation of localization	4	1
GO:0040008	regulation of growth	4	1
GO:0044092	negative regulation of molecular function	4	1
GO:0071166	ribonucleoprotein complex localization	4	1
GO:0071214	cellular response to abiotic stimulus	4	1
GO:0071496	cellular response to external stimulus	4	1
GO:0072593	reactive oxygen species metabolic process	4	1
GO:1900673	olefin metabolic process	4	1
GO:2000241	regulation of reproductive process	4	1
GO:0044260	cellular macromolecule metabolic process	5	41
GO:0009059	macromolecule biosynthetic process	5	29
GO:0019538	protein metabolic process	5	28
GO:0034641	cellular nitrogen compound metabolic process	5	26
GO:0010467	gene expression	5	21
GO:0043412	macromolecule modification	5	21
GO:0019438	aromatic compound biosynthetic process	5	20
GO:1901362	organic cyclic compound biosynthetic process	5	20
GO:0006796	phosphate-containing compound metabolic process	5	19
GO:0018130	heterocycle biosynthetic process	5	19
GO:0080090	regulation of primary metabolic process	5	19
GO:0007165	signal transduction	5	18
GO:0060255	regulation of macromolecule metabolic process	5	18
GO:0031323	regulation of cellular metabolic process	5	17
GO:0006082	organic acid metabolic process	5	16
GO:0009889	regulation of biosynthetic process	5	15
GO:0045184	establishment of protein localization	5	14
GO:0071702	organic substance transport	5	14
GO:0034613	cellular protein localization	5	13
GO:0044765	single-organism transport	5	13
GO:0044802	single-organism membrane organization	5	13
GO:0046907	intracellular transport	5	13
GO:0051171	regulation of nitrogen compound metabolic process	5	13
GO:1901564	organonitrogen compound metabolic process	5	13
GO:0048731	system development	5	12
GO:1902589	single-organism organelle organization	5	12
GO:0019637	organophosphate metabolic process	5	11
GO:0009725	response to hormone	5	9
GO:0051707	response to other organism	5	9
GO:0009791	post-embryonic development	5	8
GO:0042254	ribosome biogenesis	5	8
GO:0044723	single-organism carbohydrate metabolic process	5	8
GO:0045087	innate immune response	5	8
GO:0048523	negative regulation of cellular process	5	8
GO:0000278	mitotic cell cycle	5	7
GO:0007010	cytoskeleton organization	5	7
GO:0044255	cellular lipid metabolic process	5	7
GO:0071310	cellular response to organic substance	5	7
GO:0071822	protein complex subunit organization	5	7
GO:0008610	lipid biosynthetic process	5	6
GO:0009416	response to light stimulus	5	6
GO:0009651	response to salt stress	5	6
GO:0009892	negative regulation of metabolic process	5	6
GO:0014070	response to organic cyclic compound	5	6
GO:0022402	cell cycle process	5	6
GO:0030154	cell differentiation	5	6
GO:0044283	small molecule biosynthetic process	5	6
GO:0048229	gametophyte development	5	6
GO:0050776	regulation of immune response	5	6
GO:0051276	chromosome organization	5	6
GO:0065003	macromolecular complex assembly	5	6
GO:0071555	cell wall organization	5	6
GO:0080134	regulation of response to stress	5	6
GO:0006732	coenzyme metabolic process	5	5
GO:0009657	plastid organization	5	5
GO:0009893	positive regulation of metabolic process	5	5
GO:0010941	regulation of cell death	5	5
GO:0012501	programmed cell death	5	5
GO:0071229	cellular response to acid chemical	5	5
GO:1901701	cellular response to oxygen-containing compound	5	5
GO:0009813	flavonoid biosynthetic process	5	4
GO:0010038	response to metal ion	5	4
GO:0031163	metallo-sulfur cluster assembly	5	4
GO:0033993	response to lipid	5	4
GO:0060560	developmental growth involved in morphogenesis	5	4
GO:0071705	nitrogen compound transport	5	4
GO:0097305	response to alcohol	5	4
GO:1901617	organic hydroxy compound biosynthetic process	5	4
GO:0005976	polysaccharide metabolic process	5	3
GO:0009057	macromolecule catabolic process	5	3
GO:0009790	embryo development	5	3
GO:0009832	plant-type cell wall biogenesis	5	3
GO:0010243	response to organonitrogen compound	5	3
GO:0016042	lipid catabolic process	5	3
GO:0019684	photosynthesis, light reaction	5	3
GO:0032989	cellular component morphogenesis	5	3
GO:0034976	response to endoplasmic reticulum stress	5	3
GO:0035966	response to topologically incorrect protein	5	3
GO:0044262	cellular carbohydrate metabolic process	5	3
GO:0046148	pigment biosynthetic process	5	3
GO:0048285	organelle fission	5	3
GO:0048522	positive regulation of cellular process	5	3
GO:0050790	regulation of catalytic activity	5	3
GO:0051188	cofactor biosynthetic process	5	3
GO:0051726	regulation of cell cycle	5	3
GO:1901137	carbohydrate derivative biosynthetic process	5	3
GO:0002684	positive regulation of immune system process	5	2
GO:0006914	autophagy	5	2
GO:0006972	hyperosmotic response	5	2
GO:0006997	nucleus organization	5	2
GO:0007276	gamete generation	5	2
GO:0009409	response to cold	5	2
GO:0009630	gravitropism	5	2
GO:0009698	phenylpropanoid metabolic process	5	2
GO:0009743	response to carbohydrate	5	2
GO:0016052	carbohydrate catabolic process	5	2
GO:0016192	vesicle-mediated transport	5	2
GO:0044272	sulfur compound biosynthetic process	5	2
GO:0044282	small molecule catabolic process	5	2
GO:0044550	secondary metabolite biosynthetic process	5	2
GO:0048284	organelle fusion	5	2
GO:0048584	positive regulation of response to stimulus	5	2
GO:0048585	negative regulation of response to stimulus	5	2
GO:0048868	pollen tube development	5	2
GO:0051236	establishment of RNA localization	5	2
GO:0051321	meiotic cell cycle	5	2
GO:0051644	plastid localization	5	2
GO:0051656	establishment of organelle localization	5	2
GO:0052545	callose localization	5	2
GO:0090558	plant epidermis development	5	2
GO:1901657	glycosyl compound metabolic process	5	2
GO:1903509	liposaccharide metabolic process	5	2
GO:2000026	regulation of multicellular organismal development	5	2
GO:0000302	response to reactive oxygen species	5	1
GO:0006066	alcohol metabolic process	5	1
GO:0006766	vitamin metabolic process	5	1
GO:0007018	microtubule-based movement	5	1
GO:0007030	Golgi organization	5	1
GO:0007031	peroxisome organization	5	1
GO:0007389	pattern specification process	5	1
GO:0008356	asymmetric cell division	5	1
GO:0009408	response to heat	5	1
GO:0009415	response to water	5	1
GO:0009846	pollen germination	5	1
GO:0009875	pollen-pistil interaction	5	1
GO:0009894	regulation of catabolic process	5	1
GO:0010167	response to nitrate	5	1
GO:0010646	regulation of cell communication	5	1
GO:0018958	phenol-containing compound metabolic process	5	1
GO:0019439	aromatic compound catabolic process	5	1
GO:0022603	regulation of anatomical structure morphogenesis	5	1
GO:0023057	negative regulation of signaling	5	1
GO:0030048	actin filament-based movement	5	1
GO:0031667	response to nutrient levels	5	1
GO:0031668	cellular response to extracellular stimulus	5	1
GO:0032984	macromolecular complex disassembly	5	1
GO:0040034	regulation of development, heterochronic	5	1
GO:0042445	hormone metabolic process	5	1
GO:0042537	benzene-containing compound metabolic process	5	1
GO:0042743	hydrogen peroxide metabolic process	5	1
GO:0043449	cellular alkene metabolic process	5	1
GO:0046700	heterocycle catabolic process	5	1
GO:0048532	anatomical structure arrangement	5	1
GO:0048638	regulation of developmental growth	5	1
GO:0048646	anatomical structure formation involved in morphogenesis	5	1
GO:0051049	regulation of transport	5	1
GO:0051128	regulation of cellular component organization	5	1
GO:0051302	regulation of cell division	5	1
GO:0051552	flavone metabolic process	5	1
GO:0051645	Golgi localization	5	1
GO:0051646	mitochondrion localization	5	1
GO:0051983	regulation of chromosome segregation	5	1
GO:0060151	peroxisome localization	5	1
GO:0070925	organelle assembly	5	1
GO:0071466	cellular response to xenobiotic stimulus	5	1
GO:0071826	ribonucleoprotein complex subunit organization	5	1
GO:1900674	olefin biosynthetic process	5	1
GO:1901361	organic cyclic compound catabolic process	5	1
GO:1901699	cellular response to nitrogen compound	5	1
GO:1903409	reactive oxygen species biosynthetic process	5	1
GO:0034645	cellular macromolecule biosynthetic process	6	29
GO:0006139	nucleobase-containing compound metabolic process	6	25
GO:0044267	cellular protein metabolic process	6	24
GO:0044271	cellular nitrogen compound biosynthetic process	6	18
GO:0036211	protein modification process	6	17
GO:0043436	oxoacid metabolic process	6	16
GO:0010468	regulation of gene expression	6	14
GO:0015031	protein transport	6	14
GO:0010556	regulation of macromolecule biosynthetic process	6	13
GO:0031326	regulation of cellular biosynthetic process	6	13
GO:1902582	single-organism intracellular transport	6	12
GO:0016310	phosphorylation	6	9
GO:0072657	protein localization to membrane	6	9
GO:0016482	cytoplasmic transport	6	8
GO:0048513	organ development	6	8
GO:0061458	reproductive system development	6	8
GO:0098542	defense response to other organism	6	8
GO:0033365	protein localization to organelle	6	7
GO:0009620	response to fungus	6	6
GO:0010605	negative regulation of macromolecule metabolic process	6	6
GO:0031347	regulation of defense response	6	6
GO:0034622	cellular macromolecular complex assembly	6	6
GO:0043414	macromolecule methylation	6	6
GO:0048367	shoot system development	6	6
GO:0090407	organophosphate biosynthetic process	6	6
GO:1901566	organonitrogen compound biosynthetic process	6	6
GO:1903047	mitotic cell cycle process	6	6
GO:0000226	microtubule cytoskeleton organization	6	5
GO:0000910	cytokinesis	6	5
GO:0006461	protein complex assembly	6	5
GO:0006508	proteolysis	6	5
GO:0006733	oxidoreduction coenzyme metabolic process	6	5
GO:0007166	cell surface receptor signaling pathway	6	5
GO:0009617	response to bacterium	6	5
GO:0009751	response to salicylic acid	6	5
GO:0009891	positive regulation of biosynthetic process	6	5
GO:0016051	carbohydrate biosynthetic process	6	5
GO:0016053	organic acid biosynthetic process	6	5
GO:0031324	negative regulation of cellular metabolic process	6	5
GO:0034050	host programmed cell death induced by symbiont	6	5
GO:0035556	intracellular signal transduction	6	5
GO:0043067	regulation of programmed cell death	6	5
GO:0071407	cellular response to organic cyclic compound	6	5
GO:0080135	regulation of cellular response to stress	6	5
GO:0006325	chromatin organization	6	4
GO:0006644	phospholipid metabolic process	6	4
GO:0009555	pollen development	6	4
GO:0009668	plastid membrane organization	6	4
GO:0009737	response to abscisic acid	6	4
GO:0009753	response to jasmonic acid	6	4
GO:0009890	negative regulation of biosynthetic process	6	4
GO:0016226	iron-sulfur cluster assembly	6	4
GO:0016311	dephosphorylation	6	4
GO:0019682	glyceraldehyde-3-phosphate metabolic process	6	4
GO:0019693	ribose phosphate metabolic process	6	4
GO:0042545	cell wall modification	6	4
GO:0046686	response to cadmium ion	6	4
GO:0051172	negative regulation of nitrogen compound metabolic process	6	4
GO:0051246	regulation of protein metabolic process	6	4
GO:0072524	pyridine-containing compound metabolic process	6	4
GO:0000280	nuclear division	6	3
GO:0000902	cell morphogenesis	6	3
GO:0005996	monosaccharide metabolic process	6	3
GO:0006720	isoprenoid metabolic process	6	3
GO:0009553	embryo sac development	6	3
GO:0009658	chloroplast organization	6	3
GO:0009664	plant-type cell wall organization	6	3
GO:0009723	response to ethylene	6	3
GO:0009733	response to auxin	6	3
GO:0009886	post-embryonic morphogenesis	6	3
GO:0010200	response to chitin	6	3
GO:0010604	positive regulation of macromolecule metabolic process	6	3
GO:0015931	nucleobase-containing compound transport	6	3
GO:0030163	protein catabolic process	6	3
GO:0031325	positive regulation of cellular metabolic process	6	3
GO:0032870	cellular response to hormone stimulus	6	3
GO:0044264	cellular polysaccharide metabolic process	6	3
GO:0044265	cellular macromolecule catabolic process	6	3
GO:0048468	cell development	6	3
GO:0051169	nuclear transport	6	3
GO:0051173	positive regulation of nitrogen compound metabolic process	6	3
GO:0051174	regulation of phosphorus metabolic process	6	3
GO:0060548	negative regulation of cell death	6	3
GO:0000741	karyogamy	6	2
GO:0006643	membrane lipid metabolic process	6	2
GO:0006811	ion transport	6	2
GO:0006986	response to unfolded protein	6	2
GO:0007292	female gamete generation	6	2
GO:0007346	regulation of mitotic cell cycle	6	2
GO:0009100	glycoprotein metabolic process	6	2
GO:0009108	coenzyme biosynthetic process	6	2
GO:0009308	amine metabolic process	6	2
GO:0009311	oligosaccharide metabolic process	6	2
GO:0009411	response to UV	6	2
GO:0009642	response to light intensity	6	2
GO:0009699	phenylpropanoid biosynthetic process	6	2
GO:0009804	coumarin metabolic process	6	2
GO:0009962	regulation of flavonoid biosynthetic process	6	2
GO:0010564	regulation of cell cycle process	6	2
GO:0016054	organic acid catabolic process	6	2
GO:0019750	chloroplast localization	6	2
GO:0030258	lipid modification	6	2
GO:0033013	tetrapyrrole metabolic process	6	2
GO:0035967	cellular response to topologically incorrect protein	6	2
GO:0042157	lipoprotein metabolic process	6	2
GO:0042274	ribosomal small subunit biogenesis	6	2
GO:0042430	indole-containing compound metabolic process	6	2
GO:0044042	glucan metabolic process	6	2
GO:0044242	cellular lipid catabolic process	6	2
GO:0044724	single-organism carbohydrate catabolic process	6	2
GO:0046486	glycerolipid metabolic process	6	2
GO:0050778	positive regulation of immune response	6	2
GO:0051156	glucose 6-phosphate metabolic process	6	2
GO:0051667	establishment of plastid localization	6	2
GO:0052542	defense response by callose deposition	6	2
GO:0070085	glycosylation	6	2
GO:0071396	cellular response to lipid	6	2
GO:0072521	purine-containing compound metabolic process	6	2
GO:0097306	cellular response to alcohol	6	2
GO:0000819	sister chromatid segregation	6	1
GO:0001558	regulation of cell growth	6	1
GO:0006805	xenobiotic metabolic process	6	1
GO:0007062	sister chromatid cohesion	6	1
GO:0009414	response to water deprivation	6	1
GO:0009615	response to virus	6	1
GO:0009625	response to insect	6	1
GO:0009637	response to blue light	6	1
GO:0009639	response to red or far red light	6	1
GO:0009648	photoperiodism	6	1
GO:0009692	ethylene metabolic process	6	1
GO:0009735	response to cytokinin	6	1
GO:0009739	response to gibberellin	6	1
GO:0009765	photosynthesis, light harvesting	6	1
GO:0009850	auxin metabolic process	6	1
GO:0009880	embryonic pattern specification	6	1
GO:0009966	regulation of signal transduction	6	1
GO:0010374	stomatal complex development	6	1
GO:0010648	negative regulation of cell communication	6	1
GO:0015748	organophosphate ester transport	6	1
GO:0015849	organic acid transport	6	1
GO:0019751	polyol metabolic process	6	1
GO:0022622	root system development	6	1
GO:0030036	actin cytoskeleton organization	6	1
GO:0030865	cortical cytoskeleton organization	6	1
GO:0031329	regulation of cellular catabolic process	6	1
GO:0031669	cellular response to nutrient levels	6	1
GO:0033043	regulation of organelle organization	6	1
GO:0034284	response to monosaccharide	6	1
GO:0034285	response to disaccharide	6	1
GO:0034754	cellular hormone metabolic process	6	1
GO:0042044	fluid transport	6	1
GO:0042273	ribosomal large subunit biogenesis	6	1
GO:0042446	hormone biosynthetic process	6	1
GO:0042538	hyperosmotic salinity response	6	1
GO:0042542	response to hydrogen peroxide	6	1
GO:0042558	pteridine-containing compound metabolic process	6	1
GO:0042594	response to starvation	6	1
GO:0043086	negative regulation of catalytic activity	6	1
GO:0043241	protein complex disassembly	6	1
GO:0043331	response to dsRNA	6	1
GO:0043450	alkene biosynthetic process	6	1
GO:0044036	cell wall macromolecule metabolic process	6	1
GO:0044270	cellular nitrogen compound catabolic process	6	1
GO:0044770	cell cycle phase transition	6	1
GO:0045595	regulation of cell differentiation	6	1
GO:0046165	alcohol biosynthetic process	6	1
GO:0046189	phenol-containing compound biosynthetic process	6	1
GO:0046434	organophosphate catabolic process	6	1
GO:0048236	plant-type spore development	6	1
GO:0048580	regulation of post-embryonic development	6	1
GO:0050665	hydrogen peroxide biosynthetic process	6	1
GO:0051304	chromosome separation	6	1
GO:0051338	regulation of transferase activity	6	1
GO:0051553	flavone biosynthetic process	6	1
GO:0051554	flavonol metabolic process	6	1
GO:0051788	response to misfolded protein	6	1
GO:0055085	transmembrane transport	6	1
GO:0071462	cellular response to water stimulus	6	1
GO:0090626	plant epidermis morphogenesis	6	1
GO:0090627	plant epidermal cell differentiation	6	1
GO:1901565	organonitrogen compound catabolic process	6	1
GO:1903046	meiotic cell cycle process	6	1
GO:0090304	nucleic acid metabolic process	7	22
GO:0006464	cellular protein modification process	7	17
GO:0034654	nucleobase-containing compound biosynthetic process	7	17
GO:0019752	carboxylic acid metabolic process	7	16
GO:0006886	intracellular protein transport	7	13
GO:0019219	regulation of nucleobase-containing compound metabolic process	7	13
GO:2000112	regulation of cellular macromolecule biosynthetic process	7	13
GO:0090150	establishment of protein localization to membrane	7	9
GO:0048608	reproductive structure development	7	8
GO:0055086	nucleobase-containing small molecule metabolic process	7	8
GO:0072594	establishment of protein localization to organelle	7	7
GO:0045088	regulation of innate immune response	7	6
GO:0009626	plant-type hypersensitive response	7	5
GO:0010629	negative regulation of gene expression	7	5
GO:0032506	cytokinetic process	7	5
GO:0042742	defense response to bacterium	7	5
GO:0043623	cellular protein complex assembly	7	5
GO:0048827	phyllome development	7	5
GO:0061640	cytoskeleton-dependent cytokinesis	7	5
GO:0007167	enzyme linked receptor protein signaling pathway	7	4
GO:0009887	organ morphogenesis	7	4
GO:0010016	shoot system morphogenesis	7	4
GO:0010027	thylakoid membrane organization	7	4
GO:0010558	negative regulation of macromolecule biosynthetic process	7	4
GO:0016568	chromatin modification	7	4
GO:0031327	negative regulation of cellular biosynthetic process	7	4
GO:0032268	regulation of cellular protein metabolic process	7	4
GO:0040029	regulation of gene expression, epigenetic	7	4
GO:0050832	defense response to fungus	7	4
GO:0070972	protein localization to endoplasmic reticulum	7	4
GO:0071446	cellular response to salicylic acid stimulus	7	4
GO:0000271	polysaccharide biosynthetic process	7	3
GO:0006913	nucleocytoplasmic transport	7	3
GO:0007067	mitotic nuclear division	7	3
GO:0008299	isoprenoid biosynthetic process	7	3
GO:0008654	phospholipid biosynthetic process	7	3
GO:0009561	megagametogenesis	7	3
GO:0009755	hormone-mediated signaling pathway	7	3
GO:0009814	defense response, incompatible interaction	7	3
GO:0009826	unidimensional cell growth	7	3
GO:0010557	positive regulation of macromolecule biosynthetic process	7	3
GO:0010628	positive regulation of gene expression	7	3
GO:0016055	Wnt signaling pathway	7	3
GO:0017038	protein import	7	3
GO:0019220	regulation of phosphate metabolic process	7	3
GO:0031328	positive regulation of cellular biosynthetic process	7	3
GO:0034637	cellular carbohydrate biosynthetic process	7	3
GO:0042967	acyl-carrier-protein biosynthetic process	7	3
GO:0043069	negative regulation of programmed cell death	7	3
GO:0044257	cellular protein catabolic process	7	3
GO:0046490	isopentenyl diphosphate metabolic process	7	3
GO:0048569	post-embryonic organ development	7	3
GO:0048588	developmental cell growth	7	3
GO:0000904	cell morphogenesis involved in differentiation	7	2
GO:0002253	activation of immune response	7	2
GO:0005984	disaccharide metabolic process	7	2
GO:0006073	cellular glucan metabolic process	7	2
GO:0006457	protein folding	7	2
GO:0006664	glycolipid metabolic process	7	2
GO:0006778	porphyrin-containing compound metabolic process	7	2
GO:0006820	anion transport	7	2
GO:0009101	glycoprotein biosynthetic process	7	2
GO:0009309	amine biosynthetic process	7	2
GO:0009805	coumarin biosynthetic process	7	2
GO:0009902	chloroplast relocation	7	2
GO:0009963	positive regulation of flavonoid biosynthetic process	7	2
GO:0019318	hexose metabolic process	7	2
GO:0031349	positive regulation of defense response	7	2
GO:0033014	tetrapyrrole biosynthetic process	7	2
GO:0034504	protein localization to nucleus	7	2
GO:0034620	cellular response to unfolded protein	7	2
GO:0042158	lipoprotein biosynthetic process	7	2
GO:0042435	indole-containing compound biosynthetic process	7	2
GO:0043413	macromolecule glycosylation	7	2
GO:0044106	cellular amine metabolic process	7	2
GO:0046364	monosaccharide biosynthetic process	7	2
GO:0046467	membrane lipid biosynthetic process	7	2
GO:0048193	Golgi vesicle transport	7	2
GO:0048507	meristem development	7	2
GO:0050657	nucleic acid transport	7	2
GO:0071215	cellular response to abscisic acid stimulus	7	2
GO:0071395	cellular response to jasmonic acid stimulus	7	2
GO:0006665	sphingolipid metabolic process	7	1
GO:0006721	terpenoid metabolic process	7	1
GO:0006812	cation transport	7	1
GO:0006833	water transport	7	1
GO:0006862	nucleotide transport	7	1
GO:0007015	actin filament organization	7	1
GO:0007034	vacuolar transport	7	1
GO:0007126	meiotic nuclear division	7	1
GO:0007186	G-protein coupled receptor signaling pathway	7	1
GO:0009267	cellular response to starvation	7	1
GO:0009310	amine catabolic process	7	1
GO:0009395	phospholipid catabolic process	7	1
GO:0009556	microsporogenesis	7	1
GO:0009644	response to high light intensity	7	1
GO:0009646	response to absence of light	7	1
GO:0009693	ethylene biosynthetic process	7	1
GO:0009744	response to sucrose	7	1
GO:0009746	response to hexose	7	1
GO:0009768	photosynthesis, light harvesting in photosystem I	7	1
GO:0009769	photosynthesis, light harvesting in photosystem II	7	1
GO:0009827	plant-type cell wall modification	7	1
GO:0009851	auxin biosynthetic process	7	1
GO:0009968	negative regulation of signal transduction	7	1
GO:0010114	response to red light	7	1
GO:0010218	response to far red light	7	1
GO:0010224	response to UV-B	7	1
GO:0010260	organ senescence	7	1
GO:0010383	cell wall polysaccharide metabolic process	7	1
GO:0010563	negative regulation of phosphorus metabolic process	7	1
GO:0010608	posttranscriptional regulation of gene expression	7	1
GO:0022604	regulation of cell morphogenesis	7	1
GO:0022618	ribonucleoprotein complex assembly	7	1
GO:0030162	regulation of proteolysis	7	1
GO:0031109	microtubule polymerization or depolymerization	7	1
GO:0031122	cytoplasmic microtubule organization	7	1
GO:0031348	negative regulation of defense response	7	1
GO:0031929	TOR signaling	7	1
GO:0033044	regulation of chromosome organization	7	1
GO:0034440	lipid oxidation	7	1
GO:0042176	regulation of protein catabolic process	7	1
GO:0042178	xenobiotic catabolic process	7	1
GO:0042436	indole-containing compound catabolic process	7	1
GO:0042559	pteridine-containing compound biosynthetic process	7	1
GO:0042631	cellular response to water deprivation	7	1
GO:0043269	regulation of ion transport	7	1
GO:0043574	peroxisomal transport	7	1
GO:0043624	cellular protein complex disassembly	7	1
GO:0043632	modification-dependent macromolecule catabolic process	7	1
GO:0043647	inositol phosphate metabolic process	7	1
GO:0044772	mitotic cell cycle phase transition	7	1
GO:0045017	glycerolipid biosynthetic process	7	1
GO:0046146	tetrahydrobiopterin metabolic process	7	1
GO:0046173	polyol biosynthetic process	7	1
GO:0046834	lipid phosphorylation	7	1
GO:0048364	root development	7	1
GO:0048469	cell maturation	7	1
GO:0048831	regulation of shoot system development	7	1
GO:0051248	negative regulation of protein metabolic process	7	1
GO:0051348	negative regulation of transferase activity	7	1
GO:0051555	flavonol biosynthetic process	7	1
GO:0051607	defense response to virus	7	1
GO:0051783	regulation of nuclear division	7	1
GO:0052386	cell wall thickening	7	1
GO:0070589	cellular component macromolecule biosynthetic process	7	1
GO:0071359	cellular response to dsRNA	7	1
GO:0071806	protein transmembrane transport	7	1
GO:0072662	protein localization to peroxisome	7	1
GO:0072665	protein localization to vacuole	7	1
GO:1901987	regulation of cell cycle phase transition	7	1
GO:1902531	regulation of intracellular signal transduction	7	1
GO:0016070	RNA metabolic process	8	21
GO:0006605	protein targeting	8	12
GO:0032787	monocarboxylic acid metabolic process	8	11
GO:0006520	cellular amino acid metabolic process	8	9
GO:0006753	nucleoside phosphate metabolic process	8	8
GO:0006468	protein phosphorylation	8	7
GO:0000281	mitotic cytokinesis	8	5
GO:0010363	regulation of plant-type hypersensitive response	8	5
GO:0046394	carboxylic acid biosynthetic process	8	5
GO:0006470	protein dephosphorylation	8	4
GO:0007169	transmembrane receptor protein tyrosine kinase signaling pathway	8	4
GO:0009863	salicylic acid mediated signaling pathway	8	4
GO:0010154	fruit development	8	4
GO:0010228	vegetative to reproductive phase transition of meristem	8	4
GO:0016458	gene silencing	8	4
GO:0018193	peptidyl-amino acid modification	8	4
GO:0045934	negative regulation of nucleobase-containing compound metabolic process	8	4
GO:0072599	establishment of protein localization to endoplasmic reticulum	8	4
GO:2000113	negative regulation of cellular macromolecule biosynthetic process	8	4
GO:0006338	chromatin remodeling	8	3
GO:0009240	isopentenyl diphosphate biosynthetic process	8	3
GO:0009627	systemic acquired resistance	8	3
GO:0016569	covalent chromatin modification	8	3
GO:0031399	regulation of protein modification process	8	3
GO:0033692	cellular polysaccharide biosynthetic process	8	3
GO:0035567	non-canonical Wnt signaling pathway	8	3
GO:0043543	protein acylation	8	3
GO:0045814	negative regulation of gene expression, epigenetic	8	3
GO:0045935	positive regulation of nucleobase-containing compound metabolic process	8	3
GO:0090567	reproductive shoot system development	8	3
GO:0005982	starch metabolic process	8	2
GO:0005985	sucrose metabolic process	8	2
GO:0006006	glucose metabolic process	8	2
GO:0006259	DNA metabolic process	8	2
GO:0006486	protein glycosylation	8	2
GO:0006497	protein lipidation	8	2
GO:0006576	cellular biogenic amine metabolic process	8	2
GO:0006779	porphyrin-containing compound biosynthetic process	8	2
GO:0008213	protein alkylation	8	2
GO:0009116	nucleoside metabolic process	8	2
GO:0009560	embryo sac egg cell differentiation	8	2
GO:0009738	abscisic acid-activated signaling pathway	8	2
GO:0009867	jasmonic acid mediated signaling pathway	8	2
GO:0009932	cell tip growth	8	2
GO:0015698	inorganic anion transport	8	2
GO:0015994	chlorophyll metabolic process	8	2
GO:0019319	hexose biosynthetic process	8	2
GO:0030968	endoplasmic reticulum unfolded protein response	8	2
GO:0031365	N-terminal protein amino acid modification	8	2
GO:0035303	regulation of dephosphorylation	8	2
GO:0045089	positive regulation of innate immune response	8	2
GO:0046395	carboxylic acid catabolic process	8	2
GO:0048366	leaf development	8	2
GO:0048563	post-embryonic organ morphogenesis	8	2
GO:0050658	RNA transport	8	2
GO:0051168	nuclear export	8	2
GO:0051170	nuclear import	8	2
GO:0051258	protein polymerization	8	2
GO:0051273	beta-glucan metabolic process	8	2
GO:0051603	proteolysis involved in cellular protein catabolic process	8	2
GO:0070647	protein modification by small protein conjugation or removal	8	2
GO:0090305	nucleic acid phosphodiester bond hydrolysis	8	2
GO:0000070	mitotic sister chromatid segregation	8	1
GO:0006687	glycosphingolipid metabolic process	8	1
GO:0006729	tetrahydrobiopterin biosynthetic process	8	1
GO:0006888	ER to Golgi vesicle-mediated transport	8	1
GO:0006891	intra-Golgi vesicle-mediated transport	8	1
GO:0007088	regulation of mitotic nuclear division	8	1
GO:0007127	meiosis I	8	1
GO:0007178	transmembrane receptor protein serine/threonine kinase signaling pathway	8	1
GO:0007205	protein kinase C-activating G-protein coupled receptor signaling pathway	8	1
GO:0008154	actin polymerization or depolymerization	8	1
GO:0009247	glycolipid biosynthetic process	8	1
GO:0009750	response to fructose	8	1
GO:0009816	defense response to bacterium, incompatible interaction	8	1
GO:0009817	defense response to fungus, incompatible interaction	8	1
GO:0009933	meristem structural organization	8	1
GO:0010015	root morphogenesis	8	1
GO:0010103	stomatal complex morphogenesis	8	1
GO:0010207	photosystem II assembly	8	1
GO:0010304	PSII associated light-harvesting complex II catabolic process	8	1
GO:0010410	hemicellulose metabolic process	8	1
GO:0015672	monovalent inorganic cation transport	8	1
GO:0015711	organic anion transport	8	1
GO:0016036	cellular response to phosphate starvation	8	1
GO:0016108	tetraterpenoid metabolic process	8	1
GO:0016114	terpenoid biosynthetic process	8	1
GO:0018298	protein-chromophore linkage	8	1
GO:0019374	galactolipid metabolic process	8	1
GO:0030148	sphingolipid biosynthetic process	8	1
GO:0032269	negative regulation of cellular protein metabolic process	8	1
GO:0032958	inositol phosphate biosynthetic process	8	1
GO:0033045	regulation of sister chromatid segregation	8	1
GO:0033517	myo-inositol hexakisphosphate metabolic process	8	1
GO:0042255	ribosome assembly	8	1
GO:0042325	regulation of phosphorylation	8	1
GO:0043248	proteasome assembly	8	1
GO:0043622	cortical microtubule organization	8	1
GO:0043648	dicarboxylic acid metabolic process	8	1
GO:0044038	cell wall macromolecule biosynthetic process	8	1
GO:0045132	meiotic chromosome segregation	8	1
GO:0045936	negative regulation of phosphate metabolic process	8	1
GO:0048509	regulation of meristem development	8	1
GO:0048645	organ formation	8	1
GO:0051261	protein depolymerization	8	1
GO:0051510	regulation of unidimensional cell growth	8	1
GO:0052482	defense response by cell wall thickening	8	1
GO:0052543	callose deposition in cell wall	8	1
GO:0065002	intracellular protein transmembrane transport	8	1
GO:0070192	chromosome organization involved in meiosis	8	1
GO:0072663	establishment of protein localization to peroxisome	8	1
GO:0072666	establishment of protein localization to vacuole	8	1
GO:1901990	regulation of mitotic cell cycle phase transition	8	1
GO:1902532	negative regulation of intracellular signal transduction	8	1
GO:1903362	regulation of cellular protein catabolic process	8	1
GO:0039703	RNA replication	9	15
GO:0051252	regulation of RNA metabolic process	9	13
GO:0006612	protein targeting to membrane	9	9
GO:0009117	nucleotide metabolic process	9	8
GO:1901605	alpha-amino acid metabolic process	9	8
GO:0006396	RNA processing	9	7
GO:0034660	ncRNA metabolic process	9	7
GO:0006090	pyruvate metabolic process	9	6
GO:1902410	mitotic cytokinetic process	9	5
GO:0008652	cellular amino acid biosynthetic process	9	4
GO:0009072	aromatic amino acid family metabolic process	9	4
GO:0009451	RNA modification	9	4
GO:0018205	peptidyl-lysine modification	9	4
GO:0045047	protein targeting to ER	9	4
GO:0048316	seed development	9	4
GO:0072330	monocarboxylic acid biosynthetic process	9	4
GO:0009694	jasmonic acid metabolic process	9	3
GO:0009908	flower development	9	3
GO:0016570	histone modification	9	3
GO:0023014	signal transduction by protein phosphorylation	9	3
GO:0038030	non-canonical Wnt signaling pathway via MAPK cascade	9	3
GO:0038127	ERBB signaling pathway	9	3
GO:0000096	sulfur amino acid metabolic process	9	2
GO:0002218	activation of innate immune response	9	2
GO:0006094	gluconeogenesis	9	2
GO:0006310	DNA recombination	9	2
GO:0006479	protein methylation	9	2
GO:0006498	N-terminal protein lipidation	9	2
GO:0006586	indolalkylamine metabolic process	9	2
GO:0006631	fatty acid metabolic process	9	2
GO:0009119	ribonucleoside metabolic process	9	2
GO:0009123	nucleoside monophosphate metabolic process	9	2
GO:0009250	glucan biosynthetic process	9	2
GO:0009860	pollen tube growth	9	2
GO:0009862	systemic acquired resistance, salicylic acid mediated signaling pathway	9	2
GO:0009965	leaf morphogenesis	9	2
GO:0010498	proteasomal protein catabolic process	9	2
GO:0015995	chlorophyll biosynthetic process	9	2
GO:0018377	protein myristoylation	9	2
GO:0019632	shikimate metabolic process	9	2
GO:0031047	gene silencing by RNA	9	2
GO:0035304	regulation of protein dephosphorylation	9	2
GO:0042278	purine nucleoside metabolic process	9	2
GO:0042401	cellular biogenic amine biosynthetic process	9	2
GO:0044744	protein targeting to nucleus	9	2
GO:0090501	RNA phosphodiester bond hydrolysis	9	2
GO:1901293	nucleoside phosphate biosynthetic process	9	2
GO:1902593	single-organism nuclear import	9	2
GO:0000028	ribosomal small subunit assembly	9	1
GO:0001932	regulation of protein phosphorylation	9	1
GO:0006063	uronic acid metabolic process	9	1
GO:0006074	(1->3)-beta-D-glucan metabolic process	9	1
GO:0006473	protein acetylation	9	1
GO:0006487	protein N-linked glycosylation	9	1
GO:0006611	protein export from nucleus	9	1
GO:0006623	protein targeting to vacuole	9	1
GO:0006625	protein targeting to peroxisome	9	1
GO:0009063	cellular amino acid catabolic process	9	1
GO:0009683	indoleacetic acid metabolic process	9	1
GO:0009696	salicylic acid metabolic process	9	1
GO:0010014	meristem initiation	9	1
GO:0010053	root epidermal cell differentiation	9	1
GO:0010150	leaf senescence	9	1
GO:0010264	myo-inositol hexakisphosphate biosynthetic process	9	1
GO:0015696	ammonium transport	9	1
GO:0015706	nitrate transport	9	1
GO:0016071	mRNA metabolic process	9	1
GO:0016109	tetraterpenoid biosynthetic process	9	1
GO:0016116	carotenoid metabolic process	9	1
GO:0016441	posttranscriptional gene silencing	9	1
GO:0019375	galactolipid biosynthetic process	9	1
GO:0019941	modification-dependent protein catabolic process	9	1
GO:0030042	actin filament depolymerization	9	1
GO:0030243	cellulose metabolic process	9	1
GO:0031400	negative regulation of protein modification process	9	1
GO:0032446	protein modification by small protein conjugation	9	1
GO:0033047	regulation of mitotic sister chromatid segregation	9	1
GO:0035335	peptidyl-tyrosine dephosphorylation	9	1
GO:0042256	mature ribosome assembly	9	1
GO:0042326	negative regulation of phosphorylation	9	1
GO:0042402	cellular biogenic amine catabolic process	9	1
GO:0043549	regulation of kinase activity	9	1
GO:0043650	dicarboxylic acid biosynthetic process	9	1
GO:0044743	intracellular protein transmembrane import	9	1
GO:0045143	homologous chromosome segregation	9	1
GO:0045491	xylan metabolic process	9	1
GO:0046417	chorismate metabolic process	9	1
GO:0046785	microtubule polymerization	9	1
GO:0046942	carboxylic acid transport	9	1
GO:0048506	regulation of timing of meristematic phase transition	9	1
GO:0048573	photoperiodism, flowering	9	1
GO:0051028	mRNA transport	9	1
GO:0051029	rRNA transport	9	1
GO:0051306	mitotic sister chromatid separation	9	1
GO:0052544	defense response by callose deposition in cell wall	9	1
GO:0070592	cell wall polysaccharide biosynthetic process	9	1
GO:0070646	protein modification by small protein removal	9	1
GO:0071426	ribonucleoprotein complex export from nucleus	9	1
GO:0072329	monocarboxylic acid catabolic process	9	1
GO:1903050	regulation of proteolysis involved in cellular protein catabolic process	9	1
GO:0032774	RNA biosynthetic process	10	15
GO:0009069	serine family amino acid metabolic process	10	6
GO:0016072	rRNA metabolic process	10	6
GO:0034470	ncRNA processing	10	6
GO:0000911	cytokinesis by cell plate formation	10	5
GO:0001510	RNA methylation	10	4
GO:0006613	cotranslational protein targeting to membrane	10	4
GO:0019362	pyridine nucleotide metabolic process	10	4
GO:0051253	negative regulation of RNA metabolic process	10	4
GO:0006570	tyrosine metabolic process	10	3
GO:0007173	epidermal growth factor receptor signaling pathway	10	3
GO:0009073	aromatic amino acid family biosynthetic process	10	3
GO:0009695	jasmonic acid biosynthetic process	10	3
GO:0009793	embryo development ending in seed dormancy	10	3
GO:0019288	isopentenyl diphosphate biosynthetic process, methylerythritol 4-phosphate pathway	10	3
GO:0048437	floral organ development	10	3
GO:0048438	floral whorl development	10	3
GO:0051254	positive regulation of RNA metabolic process	10	3
GO:1901607	alpha-amino acid biosynthetic process	10	3
GO:0000097	sulfur amino acid biosynthetic process	10	2
GO:0006163	purine nucleotide metabolic process	10	2
GO:0006499	N-terminal protein myristoylation	10	2
GO:0006568	tryptophan metabolic process	10	2
GO:0006606	protein import into nucleus	10	2
GO:0009126	purine nucleoside monophosphate metabolic process	10	2
GO:0009161	ribonucleoside monophosphate metabolic process	10	2
GO:0009165	nucleotide biosynthetic process	10	2
GO:0009259	ribonucleotide metabolic process	10	2
GO:0009870	defense response signaling pathway, resistance gene-dependent	10	2
GO:0016571	histone methylation	10	2
GO:0018022	peptidyl-lysine methylation	10	2
GO:0046128	purine ribonucleoside metabolic process	10	2
GO:0046219	indolalkylamine biosynthetic process	10	2
GO:0051274	beta-glucan biosynthetic process	10	2
GO:0061647	histone H3-K9 modification	10	2
GO:1902221	erythrose 4-phosphate/phosphoenolpyruvate family amino acid metabolic process	10	2
GO:0001933	negative regulation of protein phosphorylation	10	1
GO:0006313	transposition, DNA-mediated	10	1
GO:0006397	mRNA processing	10	1
GO:0006405	RNA export from nucleus	10	1
GO:0006475	internal protein amino acid acetylation	10	1
GO:0006511	ubiquitin-dependent protein catabolic process	10	1
GO:0006633	fatty acid biosynthetic process	10	1
GO:0006865	amino acid transport	10	1
GO:0007020	microtubule nucleation	10	1
GO:0007129	synapsis	10	1
GO:0009062	fatty acid catabolic process	10	1
GO:0009074	aromatic amino acid family catabolic process	10	1
GO:0009106	lipoate metabolic process	10	1
GO:0009225	nucleotide-sugar metabolic process	10	1
GO:0009423	chorismate biosynthetic process	10	1
GO:0009684	indoleacetic acid biosynthetic process	10	1
GO:0009697	salicylic acid biosynthetic process	10	1
GO:0009909	regulation of flower development	10	1
GO:0010054	trichoblast differentiation	10	1
GO:0010413	glucuronoxylan metabolic process	10	1
GO:0010431	seed maturation	10	1
GO:0010965	regulation of mitotic sister chromatid separation	10	1
GO:0016117	carotenoid biosynthetic process	10	1
GO:0016558	protein import into peroxisome matrix	10	1
GO:0016567	protein ubiquitination	10	1
GO:0016572	histone phosphorylation	10	1
GO:0016926	protein desumoylation	10	1
GO:0018394	peptidyl-lysine acetylation	10	1
GO:0019395	fatty acid oxidation	10	1
GO:0019585	glucuronate metabolic process	10	1
GO:0031050	dsRNA fragmentation	10	1
GO:0031123	RNA 3'-end processing	10	1
GO:0031425	chloroplast RNA processing	10	1
GO:0033559	unsaturated fatty acid metabolic process	10	1
GO:0033587	shikimate biosynthetic process	10	1
GO:0033673	negative regulation of kinase activity	10	1
GO:0035194	posttranscriptional gene silencing by RNA	10	1
GO:0035825	reciprocal DNA recombination	10	1
GO:0045492	xylan biosynthetic process	10	1
GO:0045859	regulation of protein kinase activity	10	1
GO:0046218	indolalkylamine catabolic process	10	1
GO:0048510	regulation of timing of transition from vegetative to reproductive phase	10	1
GO:0061136	regulation of proteasomal protein catabolic process	10	1
GO:0071211	protein targeting to vacuole involved in autophagy	10	1
GO:0071428	rRNA-containing ribonucleoprotein complex export from nucleus	10	1
GO:0090421	embryonic meristem initiation	10	1
GO:0090502	RNA phosphodiester bond hydrolysis, endonucleolytic	10	1
GO:1901606	alpha-amino acid catabolic process	10	1
GO:0097659	nucleic acid-templated transcription	11	15
GO:2001141	regulation of RNA biosynthetic process	11	13
GO:0006364	rRNA processing	11	6
GO:0006614	SRP-dependent cotranslational protein targeting to membrane	11	4
GO:0046496	nicotinamide nucleotide metabolic process	11	4
GO:0038029	epidermal growth factor receptor signaling pathway via MAPK cascade	11	3
GO:0000162	tryptophan biosynthetic process	11	2
GO:0006534	cysteine metabolic process	11	2
GO:0006558	L-phenylalanine metabolic process	11	2
GO:0009070	serine family amino acid biosynthetic process	11	2
GO:0009095	aromatic amino acid family biosynthetic process, prephenate pathway	11	2
GO:0009150	purine ribonucleotide metabolic process	11	2
GO:0009167	purine ribonucleoside monophosphate metabolic process	11	2
GO:0034968	histone lysine methylation	11	2
GO:0048444	floral organ morphogenesis	11	2
GO:0048465	corolla development	11	2
GO:1902223	erythrose 4-phosphate/phosphoenolpyruvate family amino acid biosynthetic process	11	2
GO:0000059	protein import into nucleus, docking	11	1
GO:0000209	protein polyubiquitination	11	1
GO:0000919	cell plate assembly	11	1
GO:0006011	UDP-glucose metabolic process	11	1
GO:0006075	(1->3)-beta-D-glucan biosynthetic process	11	1
GO:0006407	rRNA export from nucleus	11	1
GO:0006469	negative regulation of protein kinase activity	11	1
GO:0006544	glycine metabolic process	11	1
GO:0006563	L-serine metabolic process	11	1
GO:0006569	tryptophan catabolic process	11	1
GO:0006635	fatty acid beta-oxidation	11	1
GO:0006636	unsaturated fatty acid biosynthetic process	11	1
GO:0007131	reciprocal meiotic recombination	11	1
GO:0009071	serine family amino acid catabolic process	11	1
GO:0010239	chloroplast mRNA processing	11	1
GO:0015802	basic amino acid transport	11	1
GO:0016246	RNA interference	11	1
GO:0018393	internal peptidyl-lysine acetylation	11	1
GO:0030244	cellulose biosynthetic process	11	1
GO:0033356	UDP-L-arabinose metabolic process	11	1
GO:0035195	gene silencing by miRNA	11	1
GO:0042991	transcription factor import into nucleus	11	1
GO:0043090	amino acid import	11	1
GO:0043161	proteasome-mediated ubiquitin-dependent protein catabolic process	11	1
GO:0043628	ncRNA 3'-end processing	11	1
GO:0044784	metaphase/anaphase transition of cell cycle	11	1
GO:0048464	flower calyx development	11	1
GO:0048467	gynoecium development	11	1
GO:0048508	embryonic meristem development	11	1
GO:0048764	trichoblast maturation	11	1
GO:0052695	cellular glucuronidation	11	1
GO:0070918	production of small RNA involved in gene silencing by RNA	11	1
GO:0071900	regulation of protein serine/threonine kinase activity	11	1
GO:0098039	replicative transposition, DNA-mediated	11	1
GO:0006351	transcription, DNA-templated	12	15
GO:1903506	regulation of nucleic acid-templated transcription	12	13
GO:0006412	translation	12	4
GO:1902679	negative regulation of RNA biosynthetic process	12	4
GO:0000165	MAPK cascade	12	3
GO:1902680	positive regulation of RNA biosynthetic process	12	3
GO:0006096	glycolytic process	12	2
GO:0006571	tyrosine biosynthetic process	12	2
GO:0006739	NADP metabolic process	12	2
GO:0009094	L-phenylalanine biosynthetic process	12	2
GO:0019344	cysteine biosynthetic process	12	2
GO:0030490	maturation of SSU-rRNA	12	2
GO:0048441	petal development	12	2
GO:0051567	histone H3-K9 methylation	12	2
GO:0000460	maturation of 5.8S rRNA	12	1
GO:0000469	cleavage involved in rRNA processing	12	1
GO:0000470	maturation of LSU-rRNA	12	1
GO:0006260	DNA replication	12	1
GO:0006546	glycine catabolic process	12	1
GO:0009920	cell plate formation involved in plant-type cell wall biogenesis	12	1
GO:0010072	primary shoot apical meristem specification	12	1
GO:0016573	histone acetylation	12	1
GO:0030422	production of siRNA involved in RNA interference	12	1
GO:0031125	rRNA 3'-end processing	12	1
GO:0031145	anaphase-promoting complex-dependent proteasomal ubiquitin-dependent protein catabolic process	12	1
GO:0032434	regulation of proteasomal ubiquitin-dependent protein catabolic process	12	1
GO:0035196	production of miRNAs involved in gene silencing by miRNA	12	1
GO:0048440	carpel development	12	1
GO:0048442	sepal development	12	1
GO:0048449	floral organ formation	12	1
GO:0048765	root hair cell differentiation	12	1
GO:0052696	flavonoid glucuronidation	12	1
GO:0071901	negative regulation of protein serine/threonine kinase activity	12	1
GO:1901259	chloroplast rRNA processing	12	1
GO:1902099	regulation of metaphase/anaphase transition of cell cycle	12	1
GO:0006355	regulation of transcription, DNA-templated	13	13
GO:0045449	regulation of transcription, DNA-templated	13	5
GO:1903507	negative regulation of nucleic acid-templated transcription	13	4
GO:0042793	transcription from plastid promoter	13	3
GO:1903508	positive regulation of nucleic acid-templated transcription	13	3
GO:0000462	maturation of SSU-rRNA from tricistronic rRNA transcript (SSU-rRNA, 5.8S rRNA, LSU-rRNA)	13	2
GO:0006098	pentose-phosphate shunt	13	2
GO:0048446	petal morphogenesis	13	2
GO:0000463	maturation of LSU-rRNA from tricistronic rRNA transcript (SSU-rRNA, 5.8S rRNA, LSU-rRNA)	13	1
GO:0000466	maturation of 5.8S rRNA from tricistronic rRNA transcript (SSU-rRNA, 5.8S rRNA, LSU-rRNA)	13	1
GO:0000478	endonucleolytic cleavage involved in rRNA processing	13	1
GO:0002181	cytoplasmic translation	13	1
GO:0006261	DNA-dependent DNA replication	13	1
GO:0006352	DNA-templated transcription, initiation	13	1
GO:0006353	DNA-templated transcription, termination	13	1
GO:0006414	translational elongation	13	1
GO:0006535	cysteine biosynthetic process from serine	13	1
GO:0007091	metaphase/anaphase transition of mitotic cell cycle	13	1
GO:0010267	production of ta-siRNAs involved in RNA interference	13	1
GO:0035670	plant-type ovary development	13	1
GO:0043408	regulation of MAPK cascade	13	1
GO:0048447	sepal morphogenesis	13	1
GO:0080147	root hair cell development	13	1
GO:0045892	negative regulation of transcription, DNA-templated	14	4
GO:0045893	positive regulation of transcription, DNA-templated	14	3
GO:0000479	endonucleolytic cleavage of tricistronic rRNA transcript (SSU-rRNA, 5.8S rRNA, LSU-rRNA)	14	1
GO:0030071	regulation of mitotic metaphase/anaphase transition	14	1
GO:0043405	regulation of MAP kinase activity	14	1
GO:0043409	negative regulation of MAPK cascade	14	1
GO:0044786	cell cycle DNA replication	14	1
GO:0048451	petal formation	14	1
GO:0048453	sepal formation	14	1
GO:0048481	ovule development	14	1
GO:0048767	root hair elongation	14	1
GO:0006342	chromatin silencing	15	3
GO:0000447	endonucleolytic cleavage in ITS1 to separate SSU-rRNA from 5.8S rRNA and LSU-rRNA from tricistronic rRNA transcript (SSU-rRNA, 5.8S rRNA, LSU-rRNA)	15	1
GO:0000461	endonucleolytic cleavage to generate mature 3'-end of SSU-rRNA from (SSU-rRNA, 5.8S rRNA, LSU-rRNA)	15	1
GO:0042023	DNA endoreduplication	15	1
GO:0043407	negative regulation of MAP kinase activity	15	1
GO:0006346	methylation-dependent chromatin silencing	16	1
GO:0031048	chromatin silencing by small RNA	16	1

## Sheet: Table S6.2 Function
GO ID	GO Term	Level	Seq. count
	All sequences	0	65
GO:0003674	molecular_function	1	57
GO:0005488	binding	2	42
GO:0003824	catalytic activity	2	36
GO:0060089	molecular transducer activity	2	11
GO:0001071	nucleic acid binding transcription factor activity	2	5
GO:0005198	structural molecule activity	2	5
GO:0005215	transporter activity	2	2
GO:0098772	molecular function regulator	2	2
GO:0005515	protein binding	3	26
GO:0097159	organic cyclic compound binding	3	25
GO:1901363	heterocyclic compound binding	3	25
GO:0016740	transferase activity	3	18
GO:0043167	ion binding	3	18
GO:0016787	hydrolase activity	3	16
GO:0004871	signal transducer activity	3	10
GO:0004872	receptor activity	3	10
GO:0016853	isomerase activity	3	9
GO:0036094	small molecule binding	3	9
GO:0097367	carbohydrate derivative binding	3	8
GO:0003700	sequence-specific DNA binding transcription factor activity	3	5
GO:0003735	structural constituent of ribosome	3	5
GO:0016829	lyase activity	3	4
GO:0016491	oxidoreductase activity	3	2
GO:0016874	ligase activity	3	2
GO:0030234	enzyme regulator activity	3	2
GO:0044877	macromolecular complex binding	3	2
GO:0008289	lipid binding	3	1
GO:0022892	substrate-specific transporter activity	3	1
GO:0031409	pigment binding	3	1
GO:0033218	amide binding	3	1
GO:0003676	nucleic acid binding	4	15
GO:0043169	cation binding	4	10
GO:0016817	hydrolase activity, acting on acid anhydrides	4	9
GO:0038023	signaling receptor activity	4	9
GO:0043168	anion binding	4	9
GO:1901265	nucleoside phosphate binding	4	9
GO:0001882	nucleoside binding	4	8
GO:0003916	DNA topoisomerase activity	4	8
GO:0016772	transferase activity, transferring phosphorus-containing groups	4	8
GO:0008092	cytoskeletal protein binding	4	4
GO:0016788	hydrolase activity, acting on ester bonds	4	4
GO:0016746	transferase activity, transferring acyl groups	4	3
GO:0016757	transferase activity, transferring glycosyl groups	4	3
GO:0005057	receptor signaling protein activity	4	2
GO:0008233	peptidase activity	4	2
GO:0016741	transferase activity, transferring one-carbon groups	4	2
GO:0016835	carbon-oxygen lyase activity	4	2
GO:0017171	serine hydrolase activity	4	2
GO:0019899	enzyme binding	4	2
GO:0032403	protein complex binding	4	2
GO:0008134	transcription factor binding	4	1
GO:0008565	protein transporter activity	4	1
GO:0016627	oxidoreductase activity, acting on the CH-CH group of donors	4	1
GO:0016765	transferase activity, transferring alkyl or aryl (other than methyl) groups	4	1
GO:0016810	hydrolase activity, acting on carbon-nitrogen (but not peptide) bonds	4	1
GO:0016846	carbon-sulfur lyase activity	4	1
GO:0016866	intramolecular transferase activity	4	1
GO:0019787	ubiquitin-like protein transferase activity	4	1
GO:0019904	protein domain specific binding	4	1
GO:0031072	heat shock protein binding	4	1
GO:0032182	ubiquitin-like protein binding	4	1
GO:0042277	peptide binding	4	1
GO:0043621	protein self-association	4	1
GO:0046906	tetrapyrrole binding	4	1
GO:0046983	protein dimerization activity	4	1
GO:0051082	unfolded protein binding	4	1
GO:0046872	metal ion binding	5	10
GO:0004888	transmembrane signaling receptor activity	5	9
GO:0016818	hydrolase activity, acting on acid anhydrides, in phosphorus-containing anhydrides	5	9
GO:0001883	purine nucleoside binding	5	8
GO:0016301	kinase activity	5	8
GO:0016773	phosphotransferase activity, alcohol group as acceptor	5	8
GO:0032549	ribonucleoside binding	5	8
GO:0035639	purine ribonucleoside triphosphate binding	5	8
GO:0003723	RNA binding	5	4
GO:0008194	UDP-glycosyltransferase activity	5	3
GO:0016747	transferase activity, transferring acyl groups other than amino-acyl groups	5	3
GO:0016758	transferase activity, transferring hexosyl groups	5	3
GO:0003779	actin binding	5	2
GO:0008168	methyltransferase activity	5	2
GO:0015631	tubulin binding	5	2
GO:0042578	phosphoric ester hydrolase activity	5	2
GO:0052689	carboxylic ester hydrolase activity	5	2
GO:0070011	peptidase activity, acting on L-amino acid peptides	5	2
GO:0003849	3-deoxy-7-phosphoheptulonate synthase activity	5	1
GO:0004462	lactoylglutathione lyase activity	5	1
GO:0004842	ubiquitin-protein transferase activity	5	1
GO:0005048	signal sequence binding	5	1
GO:0005543	phospholipid binding	5	1
GO:0016168	chlorophyll binding	5	1
GO:0016298	lipase activity	5	1
GO:0016628	oxidoreductase activity, acting on the CH-CH group of donors, NAD or NADP as acceptor	5	1
GO:0016836	hydro-lyase activity	5	1
GO:0016838	carbon-oxygen lyase activity, acting on phosphates	5	1
GO:0017025	TBP-class protein binding	5	1
GO:0030275	LRR domain binding	5	1
GO:0043130	ubiquitin binding	5	1
GO:0044389	ubiquitin-like protein ligase binding	5	1
GO:0046982	protein heterodimerization activity	5	1
GO:0051020	GTPase binding	5	1
GO:0052691	UDP-arabinopyranose mutase activity	5	1
GO:0061659	ubiquitin-like protein ligase activity	5	1
GO:0016462	pyrophosphatase activity	6	9
GO:0016502	nucleotide receptor activity	6	9
GO:0032550	purine ribonucleoside binding	6	8
GO:0004672	protein kinase activity	6	6
GO:0046914	transition metal ion binding	6	5
GO:0046527	glucosyltransferase activity	6	3
GO:0000287	magnesium ion binding	6	2
GO:0008017	microtubule binding	6	2
GO:0008236	serine-type peptidase activity	6	2
GO:0008374	O-acyltransferase activity	6	2
GO:0016407	acetyltransferase activity	6	2
GO:0016791	phosphatase activity	6	2
GO:0044822	poly(A) RNA binding	6	2
GO:0000268	peroxisome targeting sequence binding	6	1
GO:0001727	lipid kinase activity	6	1
GO:0004143	diacylglycerol kinase activity	6	1
GO:0004175	endopeptidase activity	6	1
GO:0004765	shikimate kinase activity	6	1
GO:0005509	calcium ion binding	6	1
GO:0005544	calcium-dependent phospholipid binding	6	1
GO:0008124	4-alpha-hydroxytetrahydrobiopterin dehydratase activity	6	1
GO:0010333	terpene synthase activity	6	1
GO:0016410	N-acyltransferase activity	6	1
GO:0017050	D-erythro-sphingosine kinase activity	6	1
GO:0019843	rRNA binding	6	1
GO:0031267	small GTPase binding	6	1
GO:0031625	ubiquitin protein ligase binding	6	1
GO:0032440	2-alkenal reductase [NAD(P)] activity	6	1
GO:0050525	cutinase activity	6	1
GO:0061630	ubiquitin protein ligase activity	6	1
GO:0000166	nucleotide binding	7	9
GO:0017111	nucleoside-triphosphatase activity	7	9
GO:0004674	protein serine/threonine kinase activity	7	5
GO:0008270	zinc ion binding	7	5
GO:0035251	UDP-glucosyltransferase activity	7	3
GO:0004721	phosphoprotein phosphatase activity	7	2
GO:0001729	ceramide kinase activity	7	1
GO:0003729	mRNA binding	7	1
GO:0004252	serine-type endopeptidase activity	7	1
GO:0005053	peroxisome matrix targeting signal-2 binding	7	1
GO:0008080	N-acetyltransferase activity	7	1
GO:0016411	acylglycerol O-acyltransferase activity	7	1
GO:0016412	serine O-acyltransferase activity	7	1
GO:0016413	O-acetyltransferase activity	7	1
GO:0016759	cellulose synthase activity	7	1
GO:0017016	Ras GTPase binding	7	1
GO:0016887	ATPase activity	8	9
GO:0017076	purine nucleotide binding	8	8
GO:0032553	ribonucleotide binding	8	8
GO:0004702	receptor signaling protein serine/threonine kinase activity	8	2
GO:0003774	motor activity	8	1
GO:0003843	1,3-beta-D-glucan synthase activity	8	1
GO:0004144	diacylglycerol O-acyltransferase activity	8	1
GO:0004722	protein serine/threonine phosphatase activity	8	1
GO:0004725	protein tyrosine phosphatase activity	8	1
GO:0008466	glycogenin glucosyltransferase activity	8	1
GO:0008536	Ran GTPase binding	8	1
GO:0009001	serine O-acetyltransferase activity	8	1
GO:0016760	cellulose synthase (UDP-forming) activity	8	1
GO:0080043	quercetin 3-O-glucosyltransferase activity	8	1
GO:0080044	quercetin 7-O-glucosyltransferase activity	8	1
GO:0090595	acetyl-CoA:L-lysine N6-acetyltransferase	8	1
GO:0030554	adenyl nucleotide binding	9	8
GO:0032555	purine ribonucleotide binding	9	8
GO:0042623	ATPase activity, coupled	9	8
GO:0004707	MAP kinase activity	9	2
GO:0003777	microtubule motor activity	9	1
GO:0004402	histone acetyltransferase activity	9	1
GO:0008094	DNA-dependent ATPase activity	10	8
GO:0032559	adenyl ribonucleotide binding	10	8
GO:0005524	ATP binding	11	8
GO:0015616	DNA translocase activity	11	8
GO:0043531	ADP binding	11	1
GO:0003677	DNA binding	12	8
GO:0043566	structure-specific DNA binding	13	1
GO:0003690	double-stranded DNA binding	14	1

## Sheet: Table S6.3 Component
GO ID	GO Term	Level	Seq. count
	All sequences	0	65
GO:0005575	cellular_component	1	65
GO:0005623	cell	2	64
GO:0043226	organelle	2	54
GO:0016020	membrane	2	35
GO:0032991	macromolecular complex	2	21
GO:0097423	mitochondrion-associated adherens complex	2	21
GO:0030054	cell junction	2	12
GO:0055044	symplast	2	12
GO:0005576	extracellular region	2	10
GO:0031974	membrane-enclosed lumen	2	7
GO:0044464	cell part	3	64
GO:0043227	membrane-bounded organelle	3	53
GO:0044425	membrane part	3	23
GO:0044422	organelle part	3	18
GO:0043234	protein complex	3	14
GO:0005911	cell-cell junction	3	12
GO:0043228	non-membrane-bounded organelle	3	11
GO:0031982	vesicle	3	3
GO:0048046	apoplast	3	2
GO:0097597	ventral disc	3	2
GO:0032993	protein-DNA complex	3	1
GO:0044421	extracellular region part	3	1
GO:0097653	unencapsulated part of cell	4	61
GO:0031224	intrinsic component of membrane	4	23
GO:0012505	endomembrane system	4	19
GO:0071944	cell periphery	4	15
GO:0031975	envelope	4	14
GO:0009506	plasmodesma	4	12
GO:0043233	organelle lumen	4	7
GO:0031090	organelle membrane	4	4
GO:1902494	catalytic complex	4	4
GO:0031988	membrane-bounded vesicle	4	3
GO:0042995	cell projection	4	3
GO:0097593	ventral disc microtubule array	4	2
GO:0097596	ventral disc supernumerary microtubule array	4	2
GO:0005615	extracellular space	4	1
GO:0044815	DNA packaging complex	4	1
GO:0098589	membrane region	4	1
GO:1990104	DNA bending complex	4	1
GO:0005622	intracellular	5	61
GO:0016021	integral component of membrane	5	23
GO:0030313	cell envelope	5	11
GO:0030312	external encapsulating structure	5	5
GO:0098588	bounding membrane of organelle	5	3
GO:1990234	transferase complex	5	3
GO:0005929	cilium	5	2
GO:0044463	cell projection part	5	2
GO:0042175	nuclear outer membrane-endoplasmic reticulum membrane network	5	1
GO:0090406	pollen tube	5	1
GO:1903293	phosphatase complex	5	1
GO:0044424	intracellular part	6	60
GO:0005886	plasma membrane	6	11
GO:0005618	cell wall	6	5
GO:0044441	ciliary part	6	2
GO:0008287	protein serine/threonine phosphatase complex	6	1
GO:0046930	pore complex	6	1
GO:1902493	acetyltransferase complex	6	1
GO:0043229	intracellular organelle	7	54
GO:0005737	cytoplasm	7	46
GO:0030529	ribonucleoprotein complex	7	7
GO:0005667	transcription factor complex	7	5
GO:0009579	thylakoid	7	3
GO:0000151	ubiquitin ligase complex	7	2
GO:0030076	light-harvesting complex	7	1
GO:0031248	protein acetyltransferase complex	7	1
GO:0038201	TOR complex	7	1
GO:0044459	plasma membrane part	7	1
GO:0043231	intracellular membrane-bounded organelle	8	53
GO:0044444	cytoplasmic part	8	40
GO:0044446	intracellular organelle part	8	18
GO:0043232	intracellular non-membrane-bounded organelle	8	11
GO:0044436	thylakoid part	8	3
GO:0030684	preribosome	8	2
GO:0031461	cullin-RING ubiquitin ligase complex	8	2
GO:0000148	1,3-beta-D-glucan synthase complex	8	1
GO:0031931	TORC1 complex	8	1
GO:0005634	nucleus	9	31
GO:0009536	plastid	9	19
GO:0005829	cytosol	9	13
GO:0005739	mitochondrion	9	11
GO:0005794	Golgi apparatus	9	7
GO:0070013	intracellular organelle lumen	9	7
GO:0005840	ribosome	9	6
GO:0005773	vacuole	9	4
GO:0031984	organelle subcompartment	9	4
GO:0005783	endoplasmic reticulum	9	3
GO:0005856	cytoskeleton	9	3
GO:0031410	cytoplasmic vesicle	9	3
GO:0031967	organelle envelope	9	3
GO:0009524	phragmoplast	9	2
GO:0032838	cell projection cytoplasm	9	2
GO:0034357	photosynthetic membrane	9	2
GO:0070993	translation preinitiation complex	9	2
GO:0080008	Cul4-RING E3 ubiquitin ligase complex	9	2
GO:0005694	chromosome	9	1
GO:0005938	cell cortex	9	1
GO:0030686	90S preribosome	9	1
GO:0031977	thylakoid lumen	9	1
GO:0032040	small-subunit processome	9	1
GO:0048471	perinuclear region of cytoplasm	9	1
GO:0009507	chloroplast	10	18
GO:0044428	nuclear part	10	8
GO:0044435	plastid part	10	6
GO:0044391	ribosomal subunit	10	5
GO:0044445	cytosolic part	10	5
GO:0016023	cytoplasmic membrane-bounded vesicle	10	3
GO:0015630	microtubule cytoskeleton	10	2
GO:0033290	eukaryotic 48S preinitiation complex	10	2
GO:0042651	thylakoid membrane	10	2
GO:0044430	cytoskeletal part	10	2
GO:0044437	vacuolar part	10	2
GO:0097014	ciliary cytoplasm	10	2
GO:0000313	organellar ribosome	10	1
GO:0009521	photosystem	10	1
GO:0015629	actin cytoskeleton	10	1
GO:0044427	chromosomal part	10	1
GO:0044429	mitochondrial part	10	1
GO:0044431	Golgi apparatus part	10	1
GO:0044432	endoplasmic reticulum part	10	1
GO:0044448	cell cortex part	10	1
GO:0031981	nuclear lumen	11	6
GO:0044434	chloroplast part	11	6
GO:0022626	cytosolic ribosome	11	5
GO:0009532	plastid stroma	11	4
GO:0015934	large ribosomal subunit	11	3
GO:0031976	plastid thylakoid	11	3
GO:0005774	vacuolar membrane	11	2
GO:0005930	axoneme	11	2
GO:0009526	plastid envelope	11	2
GO:0015935	small ribosomal subunit	11	2
GO:0045298	tubulin complex	11	2
GO:0097427	microtubule bundle	11	2
GO:0097568	median body	11	2
GO:0000785	chromatin	11	1
GO:0005635	nuclear envelope	11	1
GO:0005759	mitochondrial matrix	11	1
GO:0005789	endoplasmic reticulum membrane	11	1
GO:0005819	spindle	11	1
GO:0005875	microtubule associated complex	11	1
GO:0009522	photosystem I	11	1
GO:0009523	photosystem II	11	1
GO:0009574	preprophase band	11	1
GO:0030863	cortical cytoskeleton	11	1
GO:0044798	nuclear transcription factor complex	11	1
GO:0098791	Golgi subcompartment	11	1
GO:0005730	nucleolus	12	5
GO:0009570	chloroplast stroma	12	4
GO:0009534	chloroplast thylakoid	12	3
GO:0009941	chloroplast envelope	12	2
GO:0022625	cytosolic large ribosomal subunit	12	2
GO:0022627	cytosolic small ribosomal subunit	12	2
GO:0044447	axoneme part	12	2
GO:0055035	plastid thylakoid membrane	12	2
GO:0000228	nuclear chromosome	12	1
GO:0000315	organellar large ribosomal subunit	12	1
GO:0000786	nucleosome	12	1
GO:0005643	nuclear pore	12	1
GO:0005654	nucleoplasm	12	1
GO:0005761	mitochondrial ribosome	12	1
GO:0005795	Golgi stack	12	1
GO:0005871	kinesin complex	12	1
GO:0030981	cortical microtubule cytoskeleton	12	1
GO:0031965	nuclear membrane	12	1
GO:0031978	plastid thylakoid lumen	12	1
GO:0090575	RNA polymerase II transcription factor complex	12	1
GO:0009535	chloroplast thylakoid membrane	13	2
GO:0097545	axonemal outer doublet	13	2
GO:0005762	mitochondrial large ribosomal subunit	13	1
GO:0009543	chloroplast thylakoid lumen	13	1
GO:0010287	plastoglobule	13	1
GO:0016602	CCAAT-binding factor complex	13	1
GO:0031985	Golgi cisterna	13	1
GO:0044451	nucleoplasm part	13	1
GO:0044454	nuclear chromosome part	13	1
GO:0005874	microtubule	14	2
GO:0000123	histone acetyltransferase complex	14	1
GO:0000138	Golgi trans cisterna	14	1
GO:0000790	nuclear chromatin	14	1

## Sheet: Table S6.4 Terminal GO-terms
Sequence ID	Biological process	Molecular function	Cellular component	Enzyme codes
AT1G03610.1			nucleus (GO:0005634)
AT1G06190.1	DNA-templated transcription, termination (GO:0006353); chloroplast mRNA processing (GO:0010239); chloroplast rRNA processing (GO:1901259); embryo development ending in seed dormancy (GO:0009793); iron-sulfur cluster assembly (GO:0016226); positive regulation of transcription, DNA-templated (GO:0045893); response to abscisic acid (GO:0009737); transcription from plastid promoter (GO:0042793)	protein self-association (GO:0043621); rRNA binding (GO:0019843)	chloroplast (GO:0009507); nucleus (GO:0005634)
AT1G08880.1	RNA methylation (GO:0001510); cell proliferation (GO:0008283); chromatin silencing (GO:0006342)	DNA binding (GO:0003677); protein heterodimerization activity (GO:0046982)	nuclear chromatin (GO:0000790); nucleolus (GO:0005730); nucleosome (GO:0000786)
AT1G13970.1			mitochondrion (GO:0005739)
AT1G22410.1	L-phenylalanine biosynthetic process (GO:0009094); chorismate biosynthetic process (GO:0009423); coumarin biosynthetic process (GO:0009805); jasmonic acid biosynthetic process (GO:0009695); response to endoplasmic reticulum stress (GO:0034976); response to fungus (GO:0009620); response to jasmonic acid (GO:0009753); response to wounding (GO:0009611); shikimate biosynthetic process (GO:0033587); s…	3-deoxy-7-phosphoheptulonate synthase activity (GO:0003849); lyase activity (GO:0016829)	chloroplast (GO:0009507); membrane (GO:0016020); mitochondrion (GO:0005739)	EC:2.5.1.54
AT1G26650.1			cytoplasmic membrane-bounded vesicle (GO:0016023); integral component of membrane (GO:0016021)
AT1G29260.1	acyl-carrier-protein biosynthetic process (GO:0042967); fatty acid beta-oxidation (GO:0006635); histone acetylation (GO:0016573); protein import into peroxisome matrix (GO:0016558)	histone acetyltransferase activity (GO:0004402); peroxisome matrix targeting signal-2 binding (GO:0005053); protein binding (GO:0005515)	Cul4-RING E3 ubiquitin ligase complex (GO:0080008); histone acetyltransferase complex (GO:0000123)	EC:2.3.1; EC:2.3.1.48
AT1G50490.1	DNA endoreduplication (GO:0042023); anaphase-promoting complex-dependent proteasomal ubiquitin-dependent protein catabolic process (GO:0031145); cell proliferation (GO:0008283); cytokinesis by cell plate formation (GO:0000911); microtubule cytoskeleton organization (GO:0000226); proteasome assembly (GO:0043248); protein polyubiquitination (GO:0000209); regulation of mitotic metaphase/anaphase tra…	ATP binding (GO:0005524); ligase activity (GO:0016874); ubiquitin protein ligase activity (GO:0061630); ubiquitin protein ligase binding (GO:0031625)	cytoplasm (GO:0005737); nucleus (GO:0005634)
AT1G51200.1	mitotic nuclear division (GO:0007067); photoperiodism, flowering (GO:0048573)	DNA binding (GO:0003677); zinc ion binding (GO:0008270)	nucleus (GO:0005634)
AT1G53510.1	MAPK cascade (GO:0000165); cortical microtubule organization (GO:0043622); serine family amino acid metabolic process (GO:0009069); transmembrane receptor protein serine/threonine kinase signaling pathway (GO:0007178)	ATP binding (GO:0005524); MAP kinase activity (GO:0004707); protein binding (GO:0005515)	cytoplasm (GO:0005737); nucleus (GO:0005634)	EC:2.7.11; EC:2.7.11.24
AT1G53730.2	protein phosphorylation (GO:0006468); serine family amino acid metabolic process (GO:0009069); transmembrane receptor protein tyrosine kinase signaling pathway (GO:0007169)	ATP binding (GO:0005524); protein binding (GO:0005515); protein serine/threonine kinase activity (GO:0004674)	cytosol (GO:0005829); extracellular region (GO:0005576); integral component of membrane (GO:0016021); nucleus (GO:0005634); plasma membrane (GO:0005886)	EC:2.7.11
AT1G60240.1	regulation of transcription, DNA-templated (GO:0006355); regulation of transcription, DNA-templated (GO:0045449)	DNA binding (GO:0003677); sequence-specific DNA binding transcription factor activity (GO:0003700)	nucleus (GO:0005634); transcription factor complex (GO:0005667)
AT1G71410.1	protein phosphorylation (GO:0006468)	ATP binding (GO:0005524); protein kinase activity (GO:0004672)	cytosol (GO:0005829); membrane (GO:0016020)
AT1G72370.1	Golgi organization (GO:0007030); RNA methylation (GO:0001510); cell wall modification (GO:0042545); endonucleolytic cleavage in ITS1 to separate SSU-rRNA from 5.8S rRNA and LSU-rRNA from tricistronic rRNA transcript (SSU-rRNA, 5.8S rRNA, LSU-rRNA) (GO:0000447); endonucleolytic cleavage to generate mature 3'-end of SSU-rRNA from (SSU-rRNA, 5.8S rRNA, LSU-rRNA) (GO:0000461); glycolytic process (GO:…	structural constituent of ribosome (GO:0003735)	90S preribosome (GO:0030686); Golgi apparatus (GO:0005794); chloroplast (GO:0009507); cytosolic small ribosomal subunit (GO:0022627); integral component of membrane (GO:0016021); nucleus (GO:0005634); plasma membrane (GO:0005886); plasmodesma (GO:0009506)
AT1G74180.1	signal transduction (GO:0007165)	protein binding (GO:0005515)	chloroplast (GO:0009507); integral component of membrane (GO:0016021)
AT2G01250.1	cytoplasmic translation (GO:0002181); maturation of LSU-rRNA from tricistronic rRNA transcript (SSU-rRNA, 5.8S rRNA, LSU-rRNA) (GO:0000463)	poly(A) RNA binding (GO:0044822); structural constituent of ribosome (GO:0003735)	Golgi apparatus (GO:0005794); cell wall (GO:0005618); chloroplast (GO:0009507); cytosolic large ribosomal subunit (GO:0022625); integral component of membrane (GO:0016021); nucleolus (GO:0005730); plasma membrane (GO:0005886); plasmodesma (GO:0009506); vacuolar membrane (GO:0005774)
AT2G05940.1	MAPK cascade (GO:0000165); N-terminal protein myristoylation (GO:0006499); abscisic acid-activated signaling pathway (GO:0009738); cellular response to phosphate starvation (GO:0016036); cellular response to water deprivation (GO:0042631); defense response to bacterium (GO:0042742); defense response to fungus (GO:0050832); endoplasmic reticulum unfolded protein response (GO:0030968); galactolipid…	ATP binding (GO:0005524); protein binding (GO:0005515); protein serine/threonine kinase activity (GO:0004674)	intracellular (GO:0005622); plasma membrane (GO:0005886)	EC:2.7.11
AT2G23810.1	aging (GO:0007568); defense response to fungus (GO:0050832); ethylene biosynthetic process (GO:0009693); microtubule nucleation (GO:0007020); response to chitin (GO:0010200); response to mechanical stimulus (GO:0009612); response to wounding (GO:0009611)		Golgi apparatus (GO:0005794); extracellular region (GO:0005576); integral component of membrane (GO:0016021); plasma membrane (GO:0005886); plasmodesma (GO:0009506)
AT2G34420.1	photosynthesis, light harvesting in photosystem I (GO:0009768); photosynthesis, light harvesting in photosystem II (GO:0009769); protein-chromophore linkage (GO:0018298); response to blue light (GO:0009637); response to far red light (GO:0010218); response to fructose (GO:0009750); response to red light (GO:0010114)	chlorophyll binding (GO:0016168); metal ion binding (GO:0046872); pigment binding (GO:0031409); protein binding (GO:0005515)	Golgi apparatus (GO:0005794); apoplast (GO:0048046); chloroplast envelope (GO:0009941); chloroplast thylakoid membrane (GO:0009535); integral component of membrane (GO:0016021); light-harvesting complex (GO:0030076); mitochondrion (GO:0005739); photosystem I (GO:0009522); photosystem II (GO:0009523); plastoglobule (GO:0010287)
AT2G34720.1	flavonoid biosynthetic process (GO:0009813); myo-inositol hexakisphosphate biosynthetic process (GO:0010264); negative regulation of transcription, DNA-templated (GO:0045892); regulation of timing of transition from vegetative to reproductive phase (GO:0048510); regulation of transcription, DNA-templated (GO:0045449); response to UV (GO:0009411); response to abscisic acid (GO:0009737); response t…	DNA binding (GO:0003677); sequence-specific DNA binding transcription factor activity (GO:0003700)	CCAAT-binding factor complex (GO:0016602)
AT2G34860.1	PSII associated light-harvesting complex II catabolic process (GO:0010304); carotenoid biosynthetic process (GO:0016117); chlorophyll biosynthetic process (GO:0015995); chloroplast relocation (GO:0009902); isopentenyl diphosphate biosynthetic process, methylerythritol 4-phosphate pathway (GO:0019288); megagametogenesis (GO:0009561); ncRNA metabolic process (GO:0034660); pentose-phosphate shunt (G…	heat shock protein binding (GO:0031072); metal ion binding (GO:0046872); unfolded protein binding (GO:0051082)	chloroplast thylakoid membrane (GO:0009535)
AT2G35630.1	carbohydrate metabolic process (GO:0005975); cell plate formation involved in plant-type cell wall biogenesis (GO:0009920); chromatin silencing (GO:0006342); gravitropism (GO:0009630); histone H3-K9 methylation (GO:0051567); histone phosphorylation (GO:0016572); intracellular protein transport (GO:0006886); microtubule cytoskeleton organization (GO:0000226); pyruvate metabolic process (GO:0006090…	lactoylglutathione lyase activity (GO:0004462); microtubule binding (GO:0008017)	cortical microtubule cytoskeleton (GO:0030981); integral component of membrane (GO:0016021); microtubule (GO:0005874); nucleus (GO:0005634); phragmoplast (GO:0009524); plasmodesma (GO:0009506); preprophase band (GO:0009574); spindle (GO:0005819); tubulin complex (GO:0045298)	EC:4.4.1.5
AT2G36000.1	regulation of transcription, DNA-templated (GO:0006355)	double-stranded DNA binding (GO:0003690)	chloroplast (GO:0009507); mitochondrion (GO:0005739)
AT2G47460.1	flavonol biosynthetic process (GO:0051555); positive regulation of transcription, DNA-templated (GO:0045893); regulation of transcription, DNA-templated (GO:0045449); response to UV-B (GO:0010224); response to auxin (GO:0009733); response to ethylene (GO:0009723); response to sucrose (GO:0009744)	DNA binding (GO:0003677); sequence-specific DNA binding transcription factor activity (GO:0003700)	membrane (GO:0016020); nucleus (GO:0005634); transcription factor complex (GO:0005667)
AT3G02230.1	UDP-L-arabinose metabolic process (GO:0033356); UDP-glucose metabolic process (GO:0006011); cell wall organization (GO:0071555); cellulose biosynthetic process (GO:0030244); plant-type cell wall biogenesis (GO:0009832); pollen development (GO:0009555); response to cadmium ion (GO:0046686); response to salt stress (GO:0009651); starch metabolic process (GO:0005982); sucrose metabolic process (GO:0…	UDP-arabinopyranose mutase activity (GO:0052691); cellulose synthase (UDP-forming) activity (GO:0016760); glycogenin glucosyltransferase activity (GO:0008466); protein binding (GO:0005515)	Golgi trans cisterna (GO:0000138); cell wall (GO:0005618); cytosolic ribosome (GO:0022626); extracellular region (GO:0005576); integral component of membrane (GO:0016021); nucleus (GO:0005634); plasmodesma (GO:0009506); vacuolar membrane (GO:0005774)	EC:2.4.1; EC:2.4.1.12; EC:2.4.1.186; EC:5.4.99.30
AT3G03110.1	cytokinesis by cell plate formation (GO:0000911); cytoskeleton organization (GO:0007010); embryo sac egg cell differentiation (GO:0009560); gluconeogenesis (GO:0006094); karyogamy (GO:0000741); mRNA transport (GO:0051028); nucleotide biosynthetic process (GO:0009165); pollen development (GO:0009555); pollen germination (GO:0009846); pollen tube growth (GO:0009860); proteasomal protein catabolic p…	Ran GTPase binding (GO:0008536); protein transporter activity (GO:0008565); receptor activity (GO:0004872)	cytosol (GO:0005829); nuclear membrane (GO:0031965); nuclear pore (GO:0005643); plasmodesma (GO:0009506)
AT3G05100.1	methylation (GO:0032259)	methyltransferase activity (GO:0008168)	integral component of membrane (GO:0016021)
AT3G05910.1	cell wall biogenesis (GO:0042546); cell wall organization (GO:0071555); metabolic process (GO:0008152)	carboxylic ester hydrolase activity (GO:0052689)	cell wall (GO:0005618); extracellular region (GO:0005576)	EC:3.1.1.1
AT3G08850.1	TOR signaling (GO:0031929); cell growth (GO:0016049); cytokinesis by cell plate formation (GO:0000911); embryonic pattern specification (GO:0009880); primary shoot apical meristem specification (GO:0010072); protein N-linked glycosylation (GO:0006487); regulation of cell differentiation (GO:0045595); seed maturation (GO:0010431); sister chromatid cohesion (GO:0007062); vegetative to reproductive …	nucleotide binding (GO:0000166); protein binding (GO:0005515)	Cul4-RING E3 ubiquitin ligase complex (GO:0080008); TORC1 complex (GO:0031931)
AT3G09890.1	metabolic process (GO:0008152)	ligase activity (GO:0016874); protein binding (GO:0005515)	cytosol (GO:0005829); integral component of membrane (GO:0016021); nucleus (GO:0005634)
AT3G13445.1	DNA-templated transcription, initiation (GO:0006352); methylation (GO:0032259); oxidation-reduction process (GO:0055114); regulation of transcription, DNA-templated (GO:0006355)	2-alkenal reductase [NAD(P)] activity (GO:0032440); DNA binding (GO:0003677); TBP-class protein binding (GO:0017025); methyltransferase activity (GO:0008168)	nucleus (GO:0005634)	EC:1.3.1.74
AT3G26900.1	L-phenylalanine biosynthetic process (GO:0009094); cell differentiation (GO:0030154); chlorophyll biosynthetic process (GO:0015995); chloroplast organization (GO:0009658); coenzyme biosynthetic process (GO:0009108); cysteine biosynthetic process (GO:0019344); glycine catabolic process (GO:0006546); indoleacetic acid biosynthetic process (GO:0009684); iron-sulfur cluster assembly (GO:0016226); iso…	magnesium ion binding (GO:0000287); shikimate kinase activity (GO:0004765)	chloroplast stroma (GO:0009570)	EC:2.7.1.71
AT3G26920.1			nucleus (GO:0005634)
AT3G55850.2	nitrogen compound metabolic process (GO:0006807); regulation of mitotic cell cycle (GO:0007346)	hydrolase activity, acting on carbon-nitrogen (but not peptide) bonds (GO:0016810)	cytoplasmic membrane-bounded vesicle (GO:0016023); endoplasmic reticulum (GO:0005783); integral component of membrane (GO:0016021); perinuclear region of cytoplasm (GO:0048471)
AT3G57680.1	intracellular signal transduction (GO:0035556); proteolysis (GO:0006508)	protein binding (GO:0005515); serine-type peptidase activity (GO:0008236)	chloroplast thylakoid lumen (GO:0009543); extracellular region (GO:0005576); membrane (GO:0016020)
AT3G60360.1	RNA phosphodiester bond hydrolysis (GO:0090501); embryo sac egg cell differentiation (GO:0009560); karyogamy (GO:0000741); rRNA processing (GO:0006364)	protein binding (GO:0005515)	nucleolus (GO:0005730); small-subunit processome (GO:0032040)
AT4G00355.3	N-terminal protein myristoylation (GO:0006499); intra-Golgi vesicle-mediated transport (GO:0006891); protein targeting to vacuole involved in autophagy (GO:0071211)	protein binding (GO:0005515)	chloroplast stroma (GO:0009570); endoplasmic reticulum membrane (GO:0005789); integral component of membrane (GO:0016021); nucleus (GO:0005634)
AT4G01070.1	coumarin biosynthetic process (GO:0009805); flavonoid glucuronidation (GO:0052696); positive regulation of flavonoid biosynthetic process (GO:0009963); protein targeting to membrane (GO:0006612); regulation of plant-type hypersensitive response (GO:0010363); response to salt stress (GO:0009651); response to toxic substance (GO:0009636); response to wounding (GO:0009611); xenobiotic catabolic proc…	quercetin 3-O-glucosyltransferase activity (GO:0080043); quercetin 7-O-glucosyltransferase activity (GO:0080044)	chloroplast (GO:0009507); endoplasmic reticulum (GO:0005783); nucleus (GO:0005634)	EC:2.4.1
AT4G03550.1	(1->3)-beta-D-glucan biosynthetic process (GO:0006075); ER to Golgi vesicle-mediated transport (GO:0006888); amino acid import (GO:0043090); ammonium transport (GO:0015696); basic amino acid transport (GO:0015802); defense response by callose deposition in cell wall (GO:0052544); defense response signaling pathway, resistance gene-dependent (GO:0009870); defense response to bacterium (GO:0042742)…	1,3-beta-D-glucan synthase activity (GO:0003843)	1,3-beta-D-glucan synthase complex (GO:0000148); Golgi apparatus (GO:0005794); integral component of membrane (GO:0016021); plasmodesma (GO:0009506)	EC:2.4.1; EC:2.4.1.34
AT4G13170.1	RNA methylation (GO:0001510); cell wall modification (GO:0042545); plant-type cell wall organization (GO:0009664); response to cytokinin (GO:0009735); ribosome biogenesis (GO:0042254); translation (GO:0006412)	mRNA binding (GO:0003729); structural constituent of ribosome (GO:0003735)	chloroplast (GO:0009507); cytosolic large ribosomal subunit (GO:0022625); membrane (GO:0016020); nucleolus (GO:0005730); plasmodesma (GO:0009506)
AT4G14330.1	chromatin silencing by small RNA (GO:0031048); cytokinesis by cell plate formation (GO:0000911); histone H3-K9 methylation (GO:0051567); methylation-dependent chromatin silencing (GO:0006346); microtubule cytoskeleton organization (GO:0000226); microtubule-based movement (GO:0007018); petal formation (GO:0048451); regulation of flower development (GO:0009909); sepal formation (GO:0048453)	ATP binding (GO:0005524); ATPase activity (GO:0016887); microtubule binding (GO:0008017); microtubule motor activity (GO:0003777)	kinesin complex (GO:0005871); membrane (GO:0016020); microtubule (GO:0005874); phragmoplast (GO:0009524); tubulin complex (GO:0045298)	EC:3.6.1; EC:3.6.1.15; EC:3.6.1.3
AT4G16860.1	defense response to bacterium, incompatible interaction (GO:0009816); defense response to fungus, incompatible interaction (GO:0009817); response to auxin (GO:0009733); systemic acquired resistance, salicylic acid mediated signaling pathway (GO:0009862)	ADP binding (GO:0043531); ATP binding (GO:0005524); LRR domain binding (GO:0030275)	cytosol (GO:0005829); mitochondrion (GO:0005739); nucleus (GO:0005634)
AT4G23290.2	defense response to bacterium (GO:0042742); protein phosphorylation (GO:0006468); serine family amino acid metabolic process (GO:0009069)	ATP binding (GO:0005524); protein serine/threonine kinase activity (GO:0004674)	extracellular region (GO:0005576); integral component of membrane (GO:0016021); mitochondrion (GO:0005739); nucleus (GO:0005634); plasma membrane (GO:0005886); plasmodesma (GO:0009506)	EC:2.7.11
AT4G24690.1	autophagy (GO:0006914); protein polymerization (GO:0051258); protein transport (GO:0015031)	ubiquitin binding (GO:0043130); zinc ion binding (GO:0008270)	vacuole (GO:0005773)
AT4G26700.1	Golgi localization (GO:0051645); actin filament-based movement (GO:0030048); circadian rhythm (GO:0007623); mitochondrion localization (GO:0051646); peroxisome localization (GO:0060151)	actin binding (GO:0003779)	vacuole (GO:0005773)
AT4G30140.1	lipid catabolic process (GO:0016042); response to chemical (GO:0042221); single-organism cellular process (GO:0044763)	cutinase activity (GO:0050525); lipase activity (GO:0016298)	extracellular space (GO:0005615); pollen tube (GO:0090406)	EC:3.1.1; EC:3.1.1.1; EC:3.1.1.74
AT4G34150.1	defense response by callose deposition (GO:0052542); endoplasmic reticulum unfolded protein response (GO:0030968); negative regulation of programmed cell death (GO:0043069); protein targeting to membrane (GO:0006612); regulation of plant-type hypersensitive response (GO:0010363); response to absence of light (GO:0009646); response to chitin (GO:0010200); response to cold (GO:0009409); response to…	calcium ion binding (GO:0005509); calcium-dependent phospholipid binding (GO:0005544); nucleic acid binding (GO:0003676); protein binding (GO:0005515)	cytosol (GO:0005829); membrane (GO:0016020); plasmodesma (GO:0009506)
AT5G04390.1	plant-type cell wall modification (GO:0009827); pollen development (GO:0009555); pollen tube growth (GO:0009860); regulation of transcription, DNA-templated (GO:0006355); regulation of transcription, DNA-templated (GO:0045449)	nucleic acid binding (GO:0003676); sequence-specific DNA binding transcription factor activity (GO:0003700); zinc ion binding (GO:0008270)	nucleus (GO:0005634); transcription factor complex (GO:0005667)
AT5G12420.1	acyl-carrier-protein biosynthetic process (GO:0042967); glycerolipid biosynthetic process (GO:0045017); nitrate transport (GO:0015706); petal morphogenesis (GO:0048446); response to nitrate (GO:0010167)	diacylglycerol O-acyltransferase activity (GO:0004144)	integral component of membrane (GO:0016021); nucleus (GO:0005634); plasma membrane (GO:0005886)	EC:2.3.1; EC:2.3.1.20
AT5G16480.1	abscisic acid-activated signaling pathway (GO:0009738); negative regulation of MAP kinase activity (GO:0043407); peptidyl-tyrosine dephosphorylation (GO:0035335); response to chitin (GO:0010200); response to ethylene (GO:0009723); response to high light intensity (GO:0009644); response to hydrogen peroxide (GO:0042542); tyrosine metabolic process (GO:0006570)	protein tyrosine phosphatase activity (GO:0004725)	cytoplasm (GO:0005737); integral component of membrane (GO:0016021); nucleus (GO:0005634)	EC:3.1; EC:3.1.3.16; EC:3.1.3.41; EC:3.1.3.48
AT5G16650.1	protein folding (GO:0006457)		cytoplasm (GO:0005737)
AT5G20290.1	RNA methylation (GO:0001510); maturation of SSU-rRNA from tricistronic rRNA transcript (SSU-rRNA, 5.8S rRNA, LSU-rRNA) (GO:0000462); nucleotide biosynthetic process (GO:0009165); transcription factor import into nucleus (GO:0042991); translational elongation (GO:0006414)	structural constituent of ribosome (GO:0003735)	Golgi apparatus (GO:0005794); cell wall (GO:0005618); chloroplast (GO:0009507); cytosolic small ribosomal subunit (GO:0022627); nucleolus (GO:0005730); plasma membrane (GO:0005886); plasmodesma (GO:0009506)
AT5G23450.3	glucuronoxylan metabolic process (GO:0010413); glycerolipid metabolic process (GO:0046486); glycosphingolipid metabolic process (GO:0006687); gravitropism (GO:0009630); hydrogen peroxide biosynthetic process (GO:0050665); lipid phosphorylation (GO:0046834); phospholipid catabolic process (GO:0009395); plant-type cell wall biogenesis (GO:0009832); protein desumoylation (GO:0016926); protein glycos…	D-erythro-sphingosine kinase activity (GO:0017050); ceramide kinase activity (GO:0001729); diacylglycerol kinase activity (GO:0004143)	mitochondrion (GO:0005739); plasma membrane (GO:0005886); plastid (GO:0009536)	EC:2.7.1.107; EC:2.7.1.138
AT5G28680.1	protein phosphorylation (GO:0006468); serine family amino acid metabolic process (GO:0009069); transmembrane receptor protein tyrosine kinase signaling pathway (GO:0007169)	ATP binding (GO:0005524); protein binding (GO:0005515); protein serine/threonine kinase activity (GO:0004674)	cytosol (GO:0005829); extracellular region (GO:0005576); integral component of membrane (GO:0016021); nucleus (GO:0005634); plasma membrane (GO:0005886)	EC:2.7.11
AT5G29000.2	regulation of transcription, DNA-templated (GO:0006355); regulation of transcription, DNA-templated (GO:0045449)	DNA binding (GO:0003677); sequence-specific DNA binding transcription factor activity (GO:0003700)	nucleus (GO:0005634); transcription factor complex (GO:0005667)
AT5G38435.1	pollen-pistil interaction (GO:0009875)		chloroplast (GO:0009507); extracellular region (GO:0005576)
AT5G40710.1		nucleic acid binding (GO:0003676); zinc ion binding (GO:0008270)	integral component of membrane (GO:0016021); mitochondrion (GO:0005739)
AT5G47190.1	defense response to virus (GO:0051607); embryo development ending in seed dormancy (GO:0009793); iron-sulfur cluster assembly (GO:0016226); isopentenyl diphosphate biosynthetic process, methylerythritol 4-phosphate pathway (GO:0019288); ovule development (GO:0048481); production of miRNAs involved in gene silencing by miRNA (GO:0035196); production of ta-siRNAs involved in RNA interference (GO:00…	RNA binding (GO:0003723); structural constituent of ribosome (GO:0003735)	chloroplast envelope (GO:0009941); chloroplast stroma (GO:0009570); integral component of membrane (GO:0016021); mitochondrial large ribosomal subunit (GO:0005762)
AT5G51110.1	aromatic amino acid family biosynthetic process (GO:0009073); chloroplast relocation (GO:0009902); iron-sulfur cluster assembly (GO:0016226); pentose-phosphate shunt (GO:0006098); photosystem II assembly (GO:0010207); rRNA processing (GO:0006364); regulation of protein dephosphorylation (GO:0035304); tetrahydrobiopterin biosynthetic process (GO:0006729); thylakoid membrane organization (GO:001002…	4-alpha-hydroxytetrahydrobiopterin dehydratase activity (GO:0008124)	chloroplast (GO:0009507); integral component of membrane (GO:0016021)	EC:4.2.1.96
AT5G51750.1	asymmetric cell division (GO:0008356); proteolysis (GO:0006508); regulation of transcription, DNA-templated (GO:0006355); seed development (GO:0048316)	serine-type endopeptidase activity (GO:0004252)	apoplast (GO:0048046); cell wall (GO:0005618); cytoplasmic membrane-bounded vesicle (GO:0016023); integral component of membrane (GO:0016021)	EC:3.4.21
AT5G52550.1		protein binding (GO:0005515)	cytoplasm (GO:0005737); nucleus (GO:0005634)
AT5G53140.1	oxidation-reduction process (GO:0055114); protein dephosphorylation (GO:0006470); root hair elongation (GO:0048767)	metal ion binding (GO:0046872); oxidoreductase activity (GO:0016491); protein serine/threonine phosphatase activity (GO:0004722)	protein serine/threonine phosphatase complex (GO:0008287)	EC:3.1; EC:3.1.3.16; EC:3.1.3.41
AT5G53150.1	protein folding (GO:0006457)		cytoplasm (GO:0005737)
AT5G56160.1	transport (GO:0006810)	transporter activity (GO:0005215)	integral component of membrane (GO:0016021); mitochondrion (GO:0005739)
AT5G56760.1	acyl-carrier-protein biosynthetic process (GO:0042967); cysteine biosynthetic process from serine (GO:0006535); jasmonic acid biosynthetic process (GO:0009695); jasmonic acid mediated signaling pathway (GO:0009867); protein targeting to membrane (GO:0006612); regulation of plant-type hypersensitive response (GO:0010363); response to fungus (GO:0009620); response to wounding (GO:0009611); salicyli…	magnesium ion binding (GO:0000287); serine O-acetyltransferase activity (GO:0009001); terpene synthase activity (GO:0010333); zinc ion binding (GO:0008270)	cytosol (GO:0005829)	EC:2.3.1; EC:2.3.1.30
AT5G59880.1	actin filament depolymerization (GO:0030042); defense response signaling pathway, resistance gene-dependent (GO:0009870); defense response to bacterium (GO:0042742); gluconeogenesis (GO:0006094); glycolytic process (GO:0006096); response to cadmium ion (GO:0046686); response to oxidative stress (GO:0006979); response to salt stress (GO:0009651)	actin binding (GO:0003779)	actin cytoskeleton (GO:0015629); chloroplast (GO:0009507); cytosol (GO:0005829); mitochondrion (GO:0005739); plasma membrane (GO:0005886); plasmodesma (GO:0009506)

## Sheet: Table S7.1 MS Protocol
LC-MS/MS sequencing was performed at the the Université de Montréal IRIC Proteomic Platform, Pavillon Marcelle Coutu, 2950 Chemin Polytechnique, Montréal, QC, H3T 1J4, Canada
Experimental protocol: Destaining was perfomed in 50% MeOH. Bands were shrinked in 50% ACN and reconstituted in 50 mM ammonium bicarbonate with 10 mM TCEP and vortexed for 1 h at 37°C. Chloroacetamide was added for alkylation to a final concentration of 55 mM. Samples were vortexed for another hour at 37°C. 1 µg of trypsin was added and the digestion was performed for 8 h at 37°C. Peptide extract…

[truncated: 6 more sheets: Table S7.2 MKKK20-HMW-1, Table S7.3 MKKK20-LMW-1, Table S7.4 MKKK20-HMW-2, Table S7.5 MKKK20-LMW-2, Table S7.6 MKKK20-KD, Feuil1]
